# Supplementary material for: An Advanced Deep Learning Approach for Ki-67 Stained Hotspot Detection and Proliferation Rate Scoring for Prognostic Evaluation of Breast Cancer
Source: Sci Rep. 2017 Jun 12;7:3213. doi: 10.1038/s41598-017-03405-5 (PMC5468356; doi:10.1038/s41598-017-03405-5)
Supplement: Supplementary file 2 — Supplementary source code [file 41598_2017_3405_MOESM2_ESM.zip]

Archive with 527 entries (486 files):
- caffe/
- caffe/.Doxyfile
- caffe/.github/
- caffe/.github/ISSUE_TEMPLATE.md
- caffe/.gitignore
- caffe/.travis.yml
- caffe/caffe.cloc
- caffe/cmake/
- caffe/cmake/ConfigGen.cmake
- caffe/cmake/Cuda.cmake
- caffe/cmake/Dependencies.cmake
- caffe/cmake/External/
- caffe/cmake/External/gflags.cmake
- caffe/cmake/External/glog.cmake
- caffe/cmake/lint.cmake
- caffe/cmake/Misc.cmake
- caffe/cmake/Modules/
- caffe/cmake/Modules/FindAtlas.cmake
- caffe/cmake/Modules/FindGFlags.cmake
- caffe/cmake/Modules/FindGlog.cmake
- caffe/cmake/Modules/FindLAPACK.cmake
- caffe/cmake/Modules/FindLevelDB.cmake
- caffe/cmake/Modules/FindLMDB.cmake
- caffe/cmake/Modules/FindMatlabMex.cmake
- caffe/cmake/Modules/FindMKL.cmake
- caffe/cmake/Modules/FindNCCL.cmake
- caffe/cmake/Modules/FindNumPy.cmake
- caffe/cmake/Modules/FindOpenBLAS.cmake
- caffe/cmake/Modules/FindSnappy.cmake
- caffe/cmake/Modules/FindvecLib.cmake
- caffe/cmake/ProtoBuf.cmake
- caffe/cmake/Summary.cmake
- caffe/cmake/Targets.cmake
- caffe/cmake/Templates/
- caffe/cmake/Templates/CaffeConfig.cmake.in
- caffe/cmake/Templates/CaffeConfigVersion.cmake.in
- caffe/cmake/Templates/caffe_config.h.in
- caffe/cmake/Utils.cmake
- caffe/CMakeLists.txt
- caffe/CONTRIBUTING.md
- caffe/CONTRIBUTORS.md
- caffe/data/
- caffe/docker/
- caffe/docker/cpu/
- caffe/docker/cpu/Dockerfile
- caffe/docker/gpu/
- caffe/docker/gpu/Dockerfile
- caffe/docker/README.md
- caffe/examples/
- caffe/examples/ki_67_scoring/
- caffe/examples/ki_67_scoring/deploy_image.prototxt
- caffe/examples/ki_67_scoring/solver.prototxt
- caffe/examples/ki_67_scoring/train_val_ki67_09_11_2016.prototxt
- caffe/include/
- caffe/include/caffe/
- caffe/include/caffe/blob.hpp
- caffe/include/caffe/caffe.hpp
- caffe/include/caffe/common.hpp
- caffe/include/caffe/data_transformer.hpp
- caffe/include/caffe/filler.hpp
- caffe/include/caffe/internal_thread.hpp
- caffe/include/caffe/layer.hpp
- caffe/include/caffe/layers/
- caffe/include/caffe/layers/absval_layer.hpp
- caffe/include/caffe/layers/accuracy_layer.hpp
- caffe/include/caffe/layers/argmax_layer.hpp
- caffe/include/caffe/layers/base_conv_layer.hpp
- caffe/include/caffe/layers/base_data_layer.hpp
- caffe/include/caffe/layers/batch_norm_layer.hpp
- caffe/include/caffe/layers/batch_reindex_layer.hpp
- caffe/include/caffe/layers/bias_layer.hpp
- caffe/include/caffe/layers/bnll_layer.hpp
- caffe/include/caffe/layers/concat_layer.hpp
- caffe/include/caffe/layers/contrastive_loss_layer.hpp
- caffe/include/caffe/layers/conv_layer.hpp
- caffe/include/caffe/layers/crop_layer.hpp
- caffe/include/caffe/layers/cudnn_conv_layer.hpp
- caffe/include/caffe/layers/cudnn_lcn_layer.hpp
- caffe/include/caffe/layers/cudnn_lrn_layer.hpp
- caffe/include/caffe/layers/cudnn_pooling_layer.hpp
- caffe/include/caffe/layers/cudnn_relu_layer.hpp
- caffe/include/caffe/layers/cudnn_sigmoid_layer.hpp
- caffe/include/caffe/layers/cudnn_softmax_layer.hpp
- caffe/include/caffe/layers/cudnn_tanh_layer.hpp
- caffe/include/caffe/layers/data_layer.hpp
- caffe/include/caffe/layers/decision_layer.hpp
- caffe/include/caffe/layers/decision_layer.hpp~
- caffe/include/caffe/layers/deconv_layer.hpp
- caffe/include/caffe/layers/dropout_layer.hpp
- caffe/include/caffe/layers/dummy_data_layer.hpp
- caffe/include/caffe/layers/eltwise_layer.hpp
- caffe/include/caffe/layers/elu_layer.hpp
- caffe/include/caffe/layers/embed_layer.hpp
- caffe/include/caffe/layers/euclidean_loss_layer.hpp
- caffe/include/caffe/layers/exp_layer.hpp
- caffe/include/caffe/layers/filter_layer.hpp
- caffe/include/caffe/layers/flatten_layer.hpp
- caffe/include/caffe/layers/hdf5_data_layer.hpp
- caffe/include/caffe/layers/hdf5_output_layer.hpp
- caffe/include/caffe/layers/hinge_loss_layer.hpp
- caffe/include/caffe/layers/im2col_layer.hpp
- caffe/include/caffe/layers/image_data_layer.hpp
- caffe/include/caffe/layers/infogain_loss_layer.hpp
- caffe/include/caffe/layers/inner_product_layer.hpp
- caffe/include/caffe/layers/input_layer.hpp
- caffe/include/caffe/layers/log_layer.hpp
- caffe/include/caffe/layers/loss_layer.hpp
- caffe/include/caffe/layers/lrn_layer.hpp
- caffe/include/caffe/layers/lstm_layer.hpp
- caffe/include/caffe/layers/memory_data_layer.hpp
- caffe/include/caffe/layers/multinomial_logistic_loss_layer.hpp
- caffe/include/caffe/layers/mvn_layer.hpp
- caffe/include/caffe/layers/neuron_layer.hpp
- caffe/include/caffe/layers/parameter_layer.hpp
- caffe/include/caffe/layers/pooling_layer.hpp
- caffe/include/caffe/layers/power_layer.hpp
- caffe/include/caffe/layers/prelu_layer.hpp
- caffe/include/caffe/layers/python_layer.hpp
- caffe/include/caffe/layers/recurrent_layer.hpp
- caffe/include/caffe/layers/reduction_layer.hpp
- caffe/include/caffe/layers/relu_layer.hpp
- caffe/include/caffe/layers/reshape_layer.hpp
- caffe/include/caffe/layers/rnn_layer.hpp
- caffe/include/caffe/layers/scale_layer.hpp
- caffe/include/caffe/layers/sigmoid_cross_entropy_loss_layer.hpp
- caffe/include/caffe/layers/sigmoid_layer.hpp
- caffe/include/caffe/layers/silence_layer.hpp
- caffe/include/caffe/layers/slice_layer.hpp
- caffe/include/caffe/layers/softmax_layer.hpp
- caffe/include/caffe/layers/softmax_loss_layer.hpp
- caffe/include/caffe/layers/split_layer.hpp
- caffe/include/caffe/layers/spp_layer.hpp
- caffe/include/caffe/layers/tanh_layer.hpp
- caffe/include/caffe/layers/threshold_layer.hpp
- caffe/include/caffe/layers/tile_layer.hpp
- caffe/include/caffe/layers/window_data_layer.hpp
- caffe/include/caffe/layer_factory.hpp
- caffe/include/caffe/net.hpp
- caffe/include/caffe/parallel.hpp
- caffe/include/caffe/sgd_solvers.hpp
- caffe/include/caffe/solver.hpp
- caffe/include/caffe/solver_factory.hpp
- caffe/include/caffe/syncedmem.hpp
- caffe/include/caffe/test/
- caffe/include/caffe/test/test_caffe_main.hpp
- caffe/include/caffe/test/test_gradient_check_util.hpp
- caffe/include/caffe/util/
- caffe/include/caffe/util/benchmark.hpp
- caffe/include/caffe/util/blocking_queue.hpp
- caffe/include/caffe/util/cudnn.hpp
- caffe/include/caffe/util/db.hpp
- caffe/include/caffe/util/db_leveldb.hpp
- caffe/include/caffe/util/db_lmdb.hpp
- caffe/include/caffe/util/device_alternate.hpp
- caffe/include/caffe/util/format.hpp
- caffe/include/caffe/util/gpu_util.cuh
- caffe/include/caffe/util/hdf5.hpp
- caffe/include/caffe/util/im2col.hpp
- caffe/include/caffe/util/insert_splits.hpp
- caffe/include/caffe/util/io.hpp
- caffe/include/caffe/util/math_functions.hpp
- caffe/include/caffe/util/mkl_alternate.hpp
- caffe/include/caffe/util/nccl.hpp
- caffe/include/caffe/util/rng.hpp
- caffe/include/caffe/util/signal_handler.h
- caffe/include/caffe/util/upgrade_proto.hpp
- caffe/INSTALL.md
- caffe/LICENSE
- caffe/Makefile
- caffe/Makefile.config
- caffe/Makefile.config.example
- caffe/matlab/
- caffe/matlab/+caffe/
- caffe/matlab/+caffe/+test/
- caffe/matlab/+caffe/+test/test_io.m
- caffe/matlab/+caffe/+test/test_net.m
- caffe/matlab/+caffe/+test/test_solver.m
- caffe/matlab/+caffe/Blob.m
- caffe/matlab/+caffe/get_net.m
- caffe/matlab/+caffe/get_solver.m
- caffe/matlab/+caffe/imagenet/
- caffe/matlab/+caffe/imagenet/ilsvrc_2012_mean.mat
- caffe/matlab/+caffe/io.m
- caffe/matlab/+caffe/Layer.m
- caffe/matlab/+caffe/Net.m
- caffe/matlab/+caffe/private/
- caffe/matlab/+caffe/private/caffe_.cpp
- caffe/matlab/+caffe/private/CHECK.m
- caffe/matlab/+caffe/private/CHECK_FILE_EXIST.m
- caffe/matlab/+caffe/private/is_valid_handle.m
- caffe/matlab/+caffe/reset_all.m
- caffe/matlab/+caffe/run_tests.m
- caffe/matlab/+caffe/set_device.m
- caffe/matlab/+caffe/set_mode_cpu.m
- caffe/matlab/+caffe/set_mode_gpu.m
- caffe/matlab/+caffe/Solver.m
- caffe/matlab/+caffe/version.m
- caffe/matlab/CMakeLists.txt
- caffe/matlab/demo/
- caffe/matlab/demo/classification_demo.m
- caffe/matlab/hdf5creation/
- caffe/matlab/hdf5creation/.gitignore
- caffe/matlab/hdf5creation/demo.m
- caffe/matlab/hdf5creation/store2hdf5.m
- caffe/python/
- caffe/python/caffe/
- caffe/python/caffe/classifier.py
- caffe/python/caffe/coord_map.py
- caffe/python/caffe/detector.py
- caffe/python/caffe/draw.py
- caffe/python/caffe/imagenet/
- caffe/python/caffe/imagenet/ilsvrc_2012_mean.npy
- caffe/python/caffe/io.py
- caffe/python/caffe/net_spec.py
- caffe/python/caffe/pycaffe.py
- caffe/python/caffe/test/
- caffe/python/caffe/test/test_coord_map.py
- caffe/python/caffe/test/test_io.py
- caffe/python/caffe/test/test_layer_type_list.py
- caffe/python/caffe/test/test_net.py
- caffe/python/caffe/test/test_net_spec.py
- caffe/python/caffe/test/test_python_layer.py
- caffe/python/caffe/test/test_python_layer_with_param_str.py
- caffe/python/caffe/test/test_solver.py
- caffe/python/caffe/_caffe.cpp
- caffe/python/caffe/__init__.py
- caffe/python/classify.py
- caffe/python/CMakeLists.txt
- caffe/python/detect.py
- caffe/python/draw_net.py
- caffe/python/requirements.txt
- caffe/python/train.py
- caffe/README.md
- caffe/scripts/
- caffe/scripts/build_docs.sh
- caffe/scripts/copy_notebook.py
- caffe/scripts/cpp_lint.py
- caffe/scripts/deploy_docs.sh
- caffe/scripts/download_model_binary.py
- caffe/scripts/download_model_from_gist.sh
- caffe/scripts/gather_examples.sh
- caffe/scripts/split_caffe_proto.py
- caffe/scripts/travis/
- caffe/scripts/travis/build.sh
- caffe/scripts/travis/configure-cmake.sh
- caffe/scripts/travis/configure-make.sh
- caffe/scripts/travis/configure.sh
- caffe/scripts/travis/defaults.sh
- caffe/scripts/travis/install-deps.sh
- caffe/scripts/travis/install-python-deps.sh
- caffe/scripts/travis/setup-venv.sh
- caffe/scripts/travis/test.sh
- caffe/scripts/upload_model_to_gist.sh
- caffe/src/
- caffe/src/caffe/
- caffe/src/caffe/blob.cpp
- caffe/src/caffe/CMakeLists.txt
- caffe/src/caffe/common.cpp
- caffe/src/caffe/data_transformer.cpp
- caffe/src/caffe/internal_thread.cpp
- caffe/src/caffe/layer.cpp
- caffe/src/caffe/layers/
- caffe/src/caffe/layers/absval_layer.cpp
- caffe/src/caffe/layers/absval_layer.cu
- caffe/src/caffe/layers/accuracy_layer.cpp
- caffe/src/caffe/layers/argmax_layer.cpp
- caffe/src/caffe/layers/base_conv_layer.cpp
- caffe/src/caffe/layers/base_data_layer.cpp
- caffe/src/caffe/layers/base_data_layer.cu
- caffe/src/caffe/layers/batch_norm_layer.cpp
- caffe/src/caffe/layers/batch_norm_layer.cu
- caffe/src/caffe/layers/batch_reindex_layer.cpp
- caffe/src/caffe/layers/batch_reindex_layer.cu
- caffe/src/caffe/layers/bias_layer.cpp
- caffe/src/caffe/layers/bias_layer.cu
- caffe/src/caffe/layers/bnll_layer.cpp
- caffe/src/caffe/layers/bnll_layer.cu
- caffe/src/caffe/layers/concat_layer.cpp
- caffe/src/caffe/layers/concat_layer.cu
- caffe/src/caffe/layers/contrastive_loss_layer.cpp
- caffe/src/caffe/layers/contrastive_loss_layer.cu
- caffe/src/caffe/layers/conv_layer.cpp
- caffe/src/caffe/layers/conv_layer.cu
- caffe/src/caffe/layers/crop_layer.cpp
- caffe/src/caffe/layers/crop_layer.cu
- caffe/src/caffe/layers/cudnn_conv_layer.cpp
- caffe/src/caffe/layers/cudnn_conv_layer.cu
- caffe/src/caffe/layers/cudnn_lcn_layer.cpp
- caffe/src/caffe/layers/cudnn_lcn_layer.cu
- caffe/src/caffe/layers/cudnn_lrn_layer.cpp
- caffe/src/caffe/layers/cudnn_lrn_layer.cu
- caffe/src/caffe/layers/cudnn_pooling_layer.cpp
- caffe/src/caffe/layers/cudnn_pooling_layer.cu
- caffe/src/caffe/layers/cudnn_relu_layer.cpp
- caffe/src/caffe/layers/cudnn_relu_layer.cu
- caffe/src/caffe/layers/cudnn_sigmoid_layer.cpp
- caffe/src/caffe/layers/cudnn_sigmoid_layer.cu
- caffe/src/caffe/layers/cudnn_softmax_layer.cpp
- caffe/src/caffe/layers/cudnn_softmax_layer.cu
- caffe/src/caffe/layers/cudnn_tanh_layer.cpp
[truncated: 227 more entries]
