# Supplementary material for: An Advanced Deep Learning Approach for Ki-67 Stained Hotspot Detection and Proliferation Rate Scoring for Prognostic Evaluation of Breast Cancer
Source: Sci Rep. 2017 Jun 12;7:3213. doi: 10.1038/s41598-017-03405-5 (PMC5468356; doi:10.1038/s41598-017-03405-5)
Supplement: Supplementary file 2 — Supplementary source code [file 41598_2017_3405_MOESM2_ESM.zip › caffe/.github/ISSUE_TEMPLATE.md]

Please use the [caffe-users list](https://groups.google.com/forum/#!forum/caffe-users) for usage, installation, or modeling questions, or other requests for help.
_Do not post such requests to Issues._ Doing so interferes with the development of Caffe.

Please read the [guidelines for contributing](https://github.com/BVLC/caffe/blob/master/CONTRIBUTING.md) before submitting this issue.

### Issue summary


### Steps to reproduce

If you are having difficulty building Caffe or training a model, please ask the caffe-users mailing list. If you are reporting a build error that seems to be due to a bug in Caffe, please attach your build configuration (either Makefile.config or CMakeCache.txt) and the output of the make (or cmake) command.

### Your system configuration
Operating system:
Compiler:
CUDA version (if applicable):
CUDNN version (if applicable):
BLAS:
Python or MATLAB version (for pycaffe and matcaffe respectively):
