# Supplementary material for: An Advanced Deep Learning Approach for Ki-67 Stained Hotspot Detection and Proliferation Rate Scoring for Prognostic Evaluation of Breast Cancer
Source: Sci Rep. 2017 Jun 12;7:3213. doi: 10.1038/s41598-017-03405-5 (PMC5468356; doi:10.1038/s41598-017-03405-5)
Supplement: Supplementary file 2 — Supplementary source code [file 41598_2017_3405_MOESM2_ESM.zip › caffe/caffe.cloc]

Bourne Shell
    filter remove_matches ^\s*#
    filter remove_inline #.*$
    extension sh
    script_exe sh
C
    filter remove_matches ^\s*//
    filter call_regexp_common C
    filter remove_inline //.*$
    extension c
    extension ec
    extension pgc
C++
    filter remove_matches ^\s*//
    filter remove_inline //.*$
    filter call_regexp_common C
    extension C
    extension cc
    extension cpp
    extension cxx
    extension pcc
C/C++ Header
    filter remove_matches ^\s*//
    filter call_regexp_common C
    filter remove_inline //.*$
    extension H
    extension h
    extension hh
    extension hpp
CUDA
    filter remove_matches ^\s*//
    filter remove_inline //.*$
    filter call_regexp_common C
    extension cu
Python
    filter remove_matches ^\s*#
    filter docstring_to_C
    filter call_regexp_common C
    filter remove_inline #.*$
    extension py
make
    filter remove_matches ^\s*#
    filter remove_inline #.*$
    extension Gnumakefile
    extension Makefile
    extension am
    extension gnumakefile
    extension makefile
    filename Gnumakefile
    filename Makefile
    filename gnumakefile
    filename makefile
    script_exe make
