# Supplementary material for: An Advanced Deep Learning Approach for Ki-67 Stained Hotspot Detection and Proliferation Rate Scoring for Prognostic Evaluation of Breast Cancer
Source: Sci Rep. 2017 Jun 12;7:3213. doi: 10.1038/s41598-017-03405-5 (PMC5468356; doi:10.1038/s41598-017-03405-5)
Supplement: Supplementary file 2 — Supplementary source code [file 41598_2017_3405_MOESM2_ESM.zip › caffe/cmake/External/glog.cmake]

# glog depends on gflags
include("cmake/External/gflags.cmake")

if (NOT __GLOG_INCLUDED)
  set(__GLOG_INCLUDED TRUE)

  # try the system-wide glog first
  find_package(Glog)
  if (GLOG_FOUND)
      set(GLOG_EXTERNAL FALSE)
  else()
    # fetch and build glog from github

    # build directory
    set(glog_PREFIX ${CMAKE_BINARY_DIR}/external/glog-prefix)
    # install directory
    set(glog_INSTALL ${CMAKE_BINARY_DIR}/external/glog-install)

    # we build glog statically, but want to link it into the caffe shared library
    # this requires position-independent code
    if (UNIX)
      set(GLOG_EXTRA_COMPILER_FLAGS "-fPIC")
    endif()

    set(GLOG_CXX_FLAGS ${CMAKE_CXX_FLAGS} ${GLOG_EXTRA_COMPILER_FLAGS})
    set(GLOG_C_FLAGS ${CMAKE_C_FLAGS} ${GLOG_EXTRA_COMPILER_FLAGS})

    # depend on gflags if we're also building it
    if (GFLAGS_EXTERNAL)
      set(GLOG_DEPENDS gflags)
    endif()

    ExternalProject_Add(glog
      DEPENDS ${GLOG_DEPENDS}
      PREFIX ${glog_PREFIX}
      GIT_REPOSITORY "https://github.com/google/glog"
      GIT_TAG "v0.3.4"
      UPDATE_COMMAND ""
      INSTALL_DIR ${gflags_INSTALL}
      PATCH_COMMAND autoreconf -i ${glog_PREFIX}/src/glog
      CONFIGURE_COMMAND env "CFLAGS=${GLOG_C_FLAGS}" "CXXFLAGS=${GLOG_CXX_FLAGS}" ${glog_PREFIX}/src/glog/configure --prefix=${glog_INSTALL} --enable-shared=no --enable-static=yes --with-gflags=${GFLAGS_LIBRARY_DIRS}/..
      LOG_DOWNLOAD 1
      LOG_CONFIGURE 1
      LOG_INSTALL 1
      )

    set(GLOG_FOUND TRUE)
    set(GLOG_INCLUDE_DIRS ${glog_INSTALL}/include)
    set(GLOG_LIBRARIES ${GFLAGS_LIBRARIES} ${glog_INSTALL}/lib/libglog.a)
    set(GLOG_LIBRARY_DIRS ${glog_INSTALL}/lib)
    set(GLOG_EXTERNAL TRUE)

    list(APPEND external_project_dependencies glog)
  endif()

endif()
