# Supplementary material for: An Advanced Deep Learning Approach for Ki-67 Stained Hotspot Detection and Proliferation Rate Scoring for Prognostic Evaluation of Breast Cancer
Source: Sci Rep. 2017 Jun 12;7:3213. doi: 10.1038/s41598-017-03405-5 (PMC5468356; doi:10.1038/s41598-017-03405-5)
Supplement: Supplementary file 2 — Supplementary source code [file 41598_2017_3405_MOESM2_ESM.zip › caffe/cmake/Misc.cmake]

# ---[ Configuration types
set(CMAKE_CONFIGURATION_TYPES "Debug;Release" CACHE STRING "Possible configurations" FORCE)
mark_as_advanced(CMAKE_CONFIGURATION_TYPES)

if(DEFINED CMAKE_BUILD_TYPE)
  set_property(CACHE CMAKE_BUILD_TYPE PROPERTY STRINGS ${CMAKE_CONFIGURATION_TYPES})
endif()

# --[ If user doesn't specify build type then assume release
if("${CMAKE_BUILD_TYPE}" STREQUAL "")
  set(CMAKE_BUILD_TYPE Release)
endif()

if("${CMAKE_CXX_COMPILER_ID}" STREQUAL "Clang")
  set(CMAKE_COMPILER_IS_CLANGXX TRUE)
endif()

# ---[ Solution folders
caffe_option(USE_PROJECT_FOLDERS "IDE Solution folders" (MSVC_IDE OR CMAKE_GENERATOR MATCHES Xcode) )

if(USE_PROJECT_FOLDERS)
  set_property(GLOBAL PROPERTY USE_FOLDERS ON)
  set_property(GLOBAL PROPERTY PREDEFINED_TARGETS_FOLDER "CMakeTargets")
endif()

# ---[ Install options
if(CMAKE_INSTALL_PREFIX_INITIALIZED_TO_DEFAULT)
  set(CMAKE_INSTALL_PREFIX "${PROJECT_BINARY_DIR}/install" CACHE PATH "Default install path" FORCE)
endif()

# ---[ RPATH settings
set(CMAKE_INSTALL_RPATH_USE_LINK_PATH TRUE CACHE BOOLEAN "Use link paths for shared library rpath")
set(CMAKE_MACOSX_RPATH TRUE)

list(FIND CMAKE_PLATFORM_IMPLICIT_LINK_DIRECTORIES ${CMAKE_INSTALL_PREFIX}/lib __is_systtem_dir)
if(${__is_systtem_dir} STREQUAL -1)
  set(CMAKE_INSTALL_RPATH ${CMAKE_INSTALL_PREFIX}/lib)
endif()

# ---[ Funny target
if(UNIX OR APPLE)
  add_custom_target(symlink_to_build COMMAND "ln" "-sf" "${PROJECT_BINARY_DIR}" "${PROJECT_SOURCE_DIR}/build"
                                     COMMENT "Adding symlink: <caffe_root>/build -> ${PROJECT_BINARY_DIR}" )
endif()

# ---[ Set debug postfix
set(Caffe_DEBUG_POSTFIX "-d")

set(Caffe_POSTFIX "")
if(CMAKE_BUILD_TYPE MATCHES "Debug")
  set(Caffe_POSTFIX ${Caffe_DEBUG_POSTFIX})
endif()
