# Supplementary material for: An Advanced Deep Learning Approach for Ki-67 Stained Hotspot Detection and Proliferation Rate Scoring for Prognostic Evaluation of Breast Cancer
Source: Sci Rep. 2017 Jun 12;7:3213. doi: 10.1038/s41598-017-03405-5 (PMC5468356; doi:10.1038/s41598-017-03405-5)
Supplement: Supplementary file 2 — Supplementary source code [file 41598_2017_3405_MOESM2_ESM.zip › caffe/cmake/Modules/FindGlog.cmake]

# - Try to find Glog
#
# The following variables are optionally searched for defaults
#  GLOG_ROOT_DIR:            Base directory where all GLOG components are found
#
# The following are set after configuration is done:
#  GLOG_FOUND
#  GLOG_INCLUDE_DIRS
#  GLOG_LIBRARIES
#  GLOG_LIBRARYRARY_DIRS

include(FindPackageHandleStandardArgs)

set(GLOG_ROOT_DIR "" CACHE PATH "Folder contains Google glog")

if(WIN32)
    find_path(GLOG_INCLUDE_DIR glog/logging.h
        PATHS ${GLOG_ROOT_DIR}/src/windows)
else()
    find_path(GLOG_INCLUDE_DIR glog/logging.h
        PATHS ${GLOG_ROOT_DIR})
endif()

if(MSVC)
    find_library(GLOG_LIBRARY_RELEASE libglog_static
        PATHS ${GLOG_ROOT_DIR}
        PATH_SUFFIXES Release)

    find_library(GLOG_LIBRARY_DEBUG libglog_static
        PATHS ${GLOG_ROOT_DIR}
        PATH_SUFFIXES Debug)

    set(GLOG_LIBRARY optimized ${GLOG_LIBRARY_RELEASE} debug ${GLOG_LIBRARY_DEBUG})
else()
    find_library(GLOG_LIBRARY glog
        PATHS ${GLOG_ROOT_DIR}
        PATH_SUFFIXES lib lib64)
endif()

find_package_handle_standard_args(Glog DEFAULT_MSG GLOG_INCLUDE_DIR GLOG_LIBRARY)

if(GLOG_FOUND)
  set(GLOG_INCLUDE_DIRS ${GLOG_INCLUDE_DIR})
  set(GLOG_LIBRARIES ${GLOG_LIBRARY})
  message(STATUS "Found glog    (include: ${GLOG_INCLUDE_DIR}, library: ${GLOG_LIBRARY})")
  mark_as_advanced(GLOG_ROOT_DIR GLOG_LIBRARY_RELEASE GLOG_LIBRARY_DEBUG
                                 GLOG_LIBRARY GLOG_INCLUDE_DIR)
endif()
