# Supplementary material for: An Advanced Deep Learning Approach for Ki-67 Stained Hotspot Detection and Proliferation Rate Scoring for Prognostic Evaluation of Breast Cancer
Source: Sci Rep. 2017 Jun 12;7:3213. doi: 10.1038/s41598-017-03405-5 (PMC5468356; doi:10.1038/s41598-017-03405-5)
Supplement: Supplementary file 2 — Supplementary source code [file 41598_2017_3405_MOESM2_ESM.zip › caffe/cmake/Modules/FindMatlabMex.cmake]

# This module looks for MatlabMex compiler
# Defines variables:
#    Matlab_DIR    - Matlab root dir
#    Matlab_mex    - path to mex compiler
#    Matlab_mexext - path to mexext

if(MSVC)
  foreach(__ver "9.30" "7.14" "7.11" "7.10" "7.9" "7.8" "7.7")
    get_filename_component(__matlab_root "[HKEY_LOCAL_MACHINE\\SOFTWARE\\MathWorks\\MATLAB\\${__ver};MATLABROOT]" ABSOLUTE)
    if(__matlab_root)
      break()
    endif()
  endforeach()
endif()

if(APPLE)
  foreach(__ver "R2014b" "R2014a" "R2013b" "R2013a" "R2012b" "R2012a" "R2011b" "R2011a" "R2010b" "R2010a")
    if(EXISTS /Applications/MATLAB_${__ver}.app)
      set(__matlab_root /Applications/MATLAB_${__ver}.app)
      break()
    endif()
  endforeach()
endif()

if(UNIX)
   execute_process(COMMAND which matlab OUTPUT_STRIP_TRAILING_WHITESPACE
                   OUTPUT_VARIABLE __out RESULT_VARIABLE __res)

   if(__res MATCHES 0) # Suppress `readlink` warning if `which` returned nothing
     execute_process(COMMAND which matlab  COMMAND xargs readlink
                     COMMAND xargs dirname COMMAND xargs dirname COMMAND xargs echo -n
                     OUTPUT_VARIABLE __matlab_root OUTPUT_STRIP_TRAILING_WHITESPACE)
   endif()
endif()


find_path(Matlab_DIR NAMES bin/mex bin/mexext PATHS ${__matlab_root}
                     DOC "Matlab directory" NO_DEFAULT_PATH)

find_program(Matlab_mex    NAMES mex    mex.bat    HINTS ${Matlab_DIR} PATH_SUFFIXES bin NO_DEFAULT_PATH)
find_program(Matlab_mexext NAMES mexext mexext.bat HINTS ${Matlab_DIR} PATH_SUFFIXES bin NO_DEFAULT_PATH)

include(FindPackageHandleStandardArgs)
find_package_handle_standard_args(MatlabMex DEFAULT_MSG Matlab_mex Matlab_mexext)

if(MATLABMEX_FOUND)
  mark_as_advanced(Matlab_mex Matlab_mexext)
endif()
