# Supplementary material for: An Advanced Deep Learning Approach for Ki-67 Stained Hotspot Detection and Proliferation Rate Scoring for Prognostic Evaluation of Breast Cancer
Source: Sci Rep. 2017 Jun 12;7:3213. doi: 10.1038/s41598-017-03405-5 (PMC5468356; doi:10.1038/s41598-017-03405-5)
Supplement: Supplementary file 2 — Supplementary source code [file 41598_2017_3405_MOESM2_ESM.zip › caffe/cmake/Modules/FindMKL.cmake]

# Find the MKL libraries
#
# Options:
#
#   MKL_USE_SINGLE_DYNAMIC_LIBRARY  : use single dynamic library interface
#   MKL_USE_STATIC_LIBS             : use static libraries
#   MKL_MULTI_THREADED              : use multi-threading
#
# This module defines the following variables:
#
#   MKL_FOUND            : True mkl is found
#   MKL_INCLUDE_DIR      : unclude directory
#   MKL_LIBRARIES        : the libraries to link against.


# ---[ Options
caffe_option(MKL_USE_SINGLE_DYNAMIC_LIBRARY "Use single dynamic library interface" ON)
caffe_option(MKL_USE_STATIC_LIBS "Use static libraries" OFF IF NOT MKL_USE_SINGLE_DYNAMIC_LIBRARY)
caffe_option(MKL_MULTI_THREADED  "Use multi-threading"   ON IF NOT MKL_USE_SINGLE_DYNAMIC_LIBRARY)

# ---[ Root folders
set(INTEL_ROOT "/opt/intel" CACHE PATH "Folder contains intel libs")
find_path(MKL_ROOT include/mkl.h PATHS $ENV{MKLROOT} ${INTEL_ROOT}/mkl
                                   DOC "Folder contains MKL")

# ---[ Find include dir
find_path(MKL_INCLUDE_DIR mkl.h PATHS ${MKL_ROOT} PATH_SUFFIXES include)
set(__looked_for MKL_INCLUDE_DIR)

# ---[ Find libraries
if(CMAKE_SIZEOF_VOID_P EQUAL 4)
  set(__path_suffixes lib lib/ia32)
else()
  set(__path_suffixes lib lib/intel64)
endif()

set(__mkl_libs "")
if(MKL_USE_SINGLE_DYNAMIC_LIBRARY)
  list(APPEND __mkl_libs rt)
else()
  if(CMAKE_SIZEOF_VOID_P EQUAL 4)
    if(WIN32)
      list(APPEND __mkl_libs intel_c)
    else()
      list(APPEND __mkl_libs intel gf)
    endif()
  else()
    list(APPEND __mkl_libs intel_lp64 gf_lp64)
  endif()

  if(MKL_MULTI_THREADED)
    list(APPEND __mkl_libs intel_thread)
  else()
     list(APPEND __mkl_libs sequential)
  endif()

  list(APPEND __mkl_libs core cdft_core)
endif()


foreach (__lib ${__mkl_libs})
  set(__mkl_lib "mkl_${__lib}")
  string(TOUPPER ${__mkl_lib} __mkl_lib_upper)

  if(MKL_USE_STATIC_LIBS)
    set(__mkl_lib "lib${__mkl_lib}.a")
  endif()

  find_library(${__mkl_lib_upper}_LIBRARY
        NAMES ${__mkl_lib}
        PATHS ${MKL_ROOT} "${MKL_INCLUDE_DIR}/.."
        PATH_SUFFIXES ${__path_suffixes}
        DOC "The path to Intel(R) MKL ${__mkl_lib} library")
  mark_as_advanced(${__mkl_lib_upper}_LIBRARY)

  list(APPEND __looked_for ${__mkl_lib_upper}_LIBRARY)
  list(APPEND MKL_LIBRARIES ${${__mkl_lib_upper}_LIBRARY})
endforeach()


if(NOT MKL_USE_SINGLE_DYNAMIC_LIBRARY)
  if (MKL_USE_STATIC_LIBS)
    set(__iomp5_libs iomp5 libiomp5mt.lib)
  else()
    set(__iomp5_libs iomp5 libiomp5md.lib)
  endif()

  if(WIN32)
    find_path(INTEL_INCLUDE_DIR omp.h PATHS ${INTEL_ROOT} PATH_SUFFIXES include)
    list(APPEND __looked_for INTEL_INCLUDE_DIR)
  endif()

  find_library(MKL_RTL_LIBRARY ${__iomp5_libs}
     PATHS ${INTEL_RTL_ROOT} ${INTEL_ROOT}/compiler ${MKL_ROOT}/.. ${MKL_ROOT}/../compiler
     PATH_SUFFIXES ${__path_suffixes}
     DOC "Path to Path to OpenMP runtime library")

  list(APPEND __looked_for MKL_RTL_LIBRARY)
  list(APPEND MKL_LIBRARIES ${MKL_RTL_LIBRARY})
endif()


include(FindPackageHandleStandardArgs)
find_package_handle_standard_args(MKL DEFAULT_MSG ${__looked_for})

if(MKL_FOUND)
  message(STATUS "Found MKL (include: ${MKL_INCLUDE_DIR}, lib: ${MKL_LIBRARIES}")
endif()

caffe_clear_vars(__looked_for __mkl_libs __path_suffixes __lib_suffix __iomp5_libs)
