# Supplementary material for: An Advanced Deep Learning Approach for Ki-67 Stained Hotspot Detection and Proliferation Rate Scoring for Prognostic Evaluation of Breast Cancer
Source: Sci Rep. 2017 Jun 12;7:3213. doi: 10.1038/s41598-017-03405-5 (PMC5468356; doi:10.1038/s41598-017-03405-5)
Supplement: Supplementary file 2 — Supplementary source code [file 41598_2017_3405_MOESM2_ESM.zip › caffe/cmake/Modules/FindNCCL.cmake]

set(NCCL_INC_PATHS
    /usr/include
    /usr/local/include
    $ENV{NCCL_DIR}/include
    )

set(NCCL_LIB_PATHS
    /lib
    /lib64
    /usr/lib
    /usr/lib64
    /usr/local/lib
    /usr/local/lib64
    $ENV{NCCL_DIR}/lib
    )

find_path(NCCL_INCLUDE_DIR NAMES nccl.h PATHS ${NCCL_INC_PATHS})
find_library(NCCL_LIBRARIES NAMES nccl PATHS ${NCCL_LIB_PATHS})

include(FindPackageHandleStandardArgs)
find_package_handle_standard_args(NCCL DEFAULT_MSG NCCL_INCLUDE_DIR NCCL_LIBRARIES)

if (NCCL_FOUND)
  message(STATUS "Found NCCL    (include: ${NCCL_INCLUDE_DIR}, library: ${NCCL_LIBRARIES})")
  mark_as_advanced(NCCL_INCLUDE_DIR NCCL_LIBRARIES)
endif ()
