# Supplementary material for: An Advanced Deep Learning Approach for Ki-67 Stained Hotspot Detection and Proliferation Rate Scoring for Prognostic Evaluation of Breast Cancer
Source: Sci Rep. 2017 Jun 12;7:3213. doi: 10.1038/s41598-017-03405-5 (PMC5468356; doi:10.1038/s41598-017-03405-5)
Supplement: Supplementary file 2 — Supplementary source code [file 41598_2017_3405_MOESM2_ESM.zip › caffe/cmake/Modules/FindNumPy.cmake]

# - Find the NumPy libraries
# This module finds if NumPy is installed, and sets the following variables
# indicating where it is.
#
# TODO: Update to provide the libraries and paths for linking npymath lib.
#
#  NUMPY_FOUND               - was NumPy found
#  NUMPY_VERSION             - the version of NumPy found as a string
#  NUMPY_VERSION_MAJOR       - the major version number of NumPy
#  NUMPY_VERSION_MINOR       - the minor version number of NumPy
#  NUMPY_VERSION_PATCH       - the patch version number of NumPy
#  NUMPY_VERSION_DECIMAL     - e.g. version 1.6.1 is 10601
#  NUMPY_INCLUDE_DIR         - path to the NumPy include files

unset(NUMPY_VERSION)
unset(NUMPY_INCLUDE_DIR)

if(PYTHONINTERP_FOUND)
  execute_process(COMMAND "${PYTHON_EXECUTABLE}" "-c"
    "import numpy as n; print(n.__version__); print(n.get_include());"
    RESULT_VARIABLE __result
    OUTPUT_VARIABLE __output
    OUTPUT_STRIP_TRAILING_WHITESPACE)

  if(__result MATCHES 0)
    string(REGEX REPLACE ";" "\\\\;" __values ${__output})
    string(REGEX REPLACE "\r?\n" ";"    __values ${__values})
    list(GET __values 0 NUMPY_VERSION)
    list(GET __values 1 NUMPY_INCLUDE_DIR)

    string(REGEX MATCH "^([0-9])+\\.([0-9])+\\.([0-9])+" __ver_check "${NUMPY_VERSION}")
    if(NOT "${__ver_check}" STREQUAL "")
      set(NUMPY_VERSION_MAJOR ${CMAKE_MATCH_1})
      set(NUMPY_VERSION_MINOR ${CMAKE_MATCH_2})
      set(NUMPY_VERSION_PATCH ${CMAKE_MATCH_3})
      math(EXPR NUMPY_VERSION_DECIMAL
        "(${NUMPY_VERSION_MAJOR} * 10000) + (${NUMPY_VERSION_MINOR} * 100) + ${NUMPY_VERSION_PATCH}")
      string(REGEX REPLACE "\\\\" "/"  NUMPY_INCLUDE_DIR ${NUMPY_INCLUDE_DIR})
    else()
     unset(NUMPY_VERSION)
     unset(NUMPY_INCLUDE_DIR)
     message(STATUS "Requested NumPy version and include path, but got instead:\n${__output}\n")
    endif()
  endif()
else()
  message(STATUS "To find NumPy Python interpretator is required to be found.")
endif()

include(FindPackageHandleStandardArgs)
find_package_handle_standard_args(NumPy REQUIRED_VARS NUMPY_INCLUDE_DIR NUMPY_VERSION
                                        VERSION_VAR   NUMPY_VERSION)

if(NUMPY_FOUND)
  message(STATUS "NumPy ver. ${NUMPY_VERSION} found (include: ${NUMPY_INCLUDE_DIR})")
endif()

caffe_clear_vars(__result __output __error_value __values __ver_check __error_value)
