# Supplementary material for: An Advanced Deep Learning Approach for Ki-67 Stained Hotspot Detection and Proliferation Rate Scoring for Prognostic Evaluation of Breast Cancer
Source: Sci Rep. 2017 Jun 12;7:3213. doi: 10.1038/s41598-017-03405-5 (PMC5468356; doi:10.1038/s41598-017-03405-5)
Supplement: Supplementary file 2 — Supplementary source code [file 41598_2017_3405_MOESM2_ESM.zip › caffe/cmake/Modules/FindOpenBLAS.cmake]

SET(Open_BLAS_INCLUDE_SEARCH_PATHS
  /usr/include
  /usr/include/openblas
  /usr/include/openblas-base
  /usr/local/include
  /usr/local/include/openblas
  /usr/local/include/openblas-base
  /opt/OpenBLAS/include
  $ENV{OpenBLAS_HOME}
  $ENV{OpenBLAS_HOME}/include
)

SET(Open_BLAS_LIB_SEARCH_PATHS
        /lib/
        /lib/openblas-base
        /lib64/
        /usr/lib
        /usr/lib/openblas-base
        /usr/lib64
        /usr/local/lib
        /usr/local/lib64
        /opt/OpenBLAS/lib
        $ENV{OpenBLAS}cd
        $ENV{OpenBLAS}/lib
        $ENV{OpenBLAS_HOME}
        $ENV{OpenBLAS_HOME}/lib
 )

FIND_PATH(OpenBLAS_INCLUDE_DIR NAMES cblas.h PATHS ${Open_BLAS_INCLUDE_SEARCH_PATHS})
FIND_LIBRARY(OpenBLAS_LIB NAMES openblas PATHS ${Open_BLAS_LIB_SEARCH_PATHS})

SET(OpenBLAS_FOUND ON)

#    Check include files
IF(NOT OpenBLAS_INCLUDE_DIR)
    SET(OpenBLAS_FOUND OFF)
    MESSAGE(STATUS "Could not find OpenBLAS include. Turning OpenBLAS_FOUND off")
ENDIF()

#    Check libraries
IF(NOT OpenBLAS_LIB)
    SET(OpenBLAS_FOUND OFF)
    MESSAGE(STATUS "Could not find OpenBLAS lib. Turning OpenBLAS_FOUND off")
ENDIF()

IF (OpenBLAS_FOUND)
  IF (NOT OpenBLAS_FIND_QUIETLY)
    MESSAGE(STATUS "Found OpenBLAS libraries: ${OpenBLAS_LIB}")
    MESSAGE(STATUS "Found OpenBLAS include: ${OpenBLAS_INCLUDE_DIR}")
  ENDIF (NOT OpenBLAS_FIND_QUIETLY)
ELSE (OpenBLAS_FOUND)
  IF (OpenBLAS_FIND_REQUIRED)
    MESSAGE(FATAL_ERROR "Could not find OpenBLAS")
  ENDIF (OpenBLAS_FIND_REQUIRED)
ENDIF (OpenBLAS_FOUND)

MARK_AS_ADVANCED(
    OpenBLAS_INCLUDE_DIR
    OpenBLAS_LIB
    OpenBLAS
)
