# Supplementary material for: An Advanced Deep Learning Approach for Ki-67 Stained Hotspot Detection and Proliferation Rate Scoring for Prognostic Evaluation of Breast Cancer
Source: Sci Rep. 2017 Jun 12;7:3213. doi: 10.1038/s41598-017-03405-5 (PMC5468356; doi:10.1038/s41598-017-03405-5)
Supplement: Supplementary file 2 — Supplementary source code [file 41598_2017_3405_MOESM2_ESM.zip › caffe/cmake/Modules/FindvecLib.cmake]

# Find the vecLib libraries as part of Accelerate.framework or as standalon framework
#
# The following are set after configuration is done:
#  VECLIB_FOUND
#  vecLib_INCLUDE_DIR
#  vecLib_LINKER_LIBS


if(NOT APPLE)
  return()
endif()

set(__veclib_include_suffix "Frameworks/vecLib.framework/Versions/Current/Headers")

find_path(vecLib_INCLUDE_DIR vecLib.h
          DOC "vecLib include directory"
          PATHS /System/Library/Frameworks/Accelerate.framework/Versions/Current/${__veclib_include_suffix}
                /System/Library/${__veclib_include_suffix}
                /Applications/Xcode.app/Contents/Developer/Platforms/MacOSX.platform/Developer/SDKs/MacOSX.sdk/System/Library/Frameworks/Accelerate.framework/Versions/Current/Frameworks/vecLib.framework/Headers/
          NO_DEFAULT_PATH)

include(FindPackageHandleStandardArgs)
find_package_handle_standard_args(vecLib DEFAULT_MSG vecLib_INCLUDE_DIR)

if(VECLIB_FOUND)
  if(vecLib_INCLUDE_DIR MATCHES "^/System/Library/Frameworks/vecLib.framework.*")
    set(vecLib_LINKER_LIBS -lcblas "-framework vecLib")
    message(STATUS "Found standalone vecLib.framework")
  else()
    set(vecLib_LINKER_LIBS -lcblas "-framework Accelerate")
    message(STATUS "Found vecLib as part of Accelerate.framework")
  endif()

  mark_as_advanced(vecLib_INCLUDE_DIR)
endif()
