# Supplementary material for: An Advanced Deep Learning Approach for Ki-67 Stained Hotspot Detection and Proliferation Rate Scoring for Prognostic Evaluation of Breast Cancer
Source: Sci Rep. 2017 Jun 12;7:3213. doi: 10.1038/s41598-017-03405-5 (PMC5468356; doi:10.1038/s41598-017-03405-5)
Supplement: Supplementary file 2 — Supplementary source code [file 41598_2017_3405_MOESM2_ESM.zip › caffe/cmake/ProtoBuf.cmake]

# Finds Google Protocol Buffers library and compilers and extends
# the standard cmake script with version and python generation support

find_package( Protobuf REQUIRED )
list(APPEND Caffe_INCLUDE_DIRS PUBLIC ${PROTOBUF_INCLUDE_DIR})
list(APPEND Caffe_LINKER_LIBS PUBLIC ${PROTOBUF_LIBRARIES})

# As of Ubuntu 14.04 protoc is no longer a part of libprotobuf-dev package
# and should be installed separately as in: sudo apt-get install protobuf-compiler
if(EXISTS ${PROTOBUF_PROTOC_EXECUTABLE})
  message(STATUS "Found PROTOBUF Compiler: ${PROTOBUF_PROTOC_EXECUTABLE}")
else()
  message(FATAL_ERROR "Could not find PROTOBUF Compiler")
endif()

if(PROTOBUF_FOUND)
  # fetches protobuf version
  caffe_parse_header(${PROTOBUF_INCLUDE_DIR}/google/protobuf/stubs/common.h VERION_LINE GOOGLE_PROTOBUF_VERSION)
  string(REGEX MATCH "([0-9])00([0-9])00([0-9])" PROTOBUF_VERSION ${GOOGLE_PROTOBUF_VERSION})
  set(PROTOBUF_VERSION "${CMAKE_MATCH_1}.${CMAKE_MATCH_2}.${CMAKE_MATCH_3}")
  unset(GOOGLE_PROTOBUF_VERSION)
endif()

# place where to generate protobuf sources
set(proto_gen_folder "${PROJECT_BINARY_DIR}/include/caffe/proto")
include_directories("${PROJECT_BINARY_DIR}/include")

set(PROTOBUF_GENERATE_CPP_APPEND_PATH TRUE)

################################################################################################
# Modification of standard 'protobuf_generate_cpp()' with output dir parameter and python support
# Usage:
#   caffe_protobuf_generate_cpp_py(<output_dir> <srcs_var> <hdrs_var> <python_var> <proto_files>)
function(caffe_protobuf_generate_cpp_py output_dir srcs_var hdrs_var python_var)
  if(NOT ARGN)
    message(SEND_ERROR "Error: caffe_protobuf_generate_cpp_py() called without any proto files")
    return()
  endif()

  if(PROTOBUF_GENERATE_CPP_APPEND_PATH)
    # Create an include path for each file specified
    foreach(fil ${ARGN})
      get_filename_component(abs_fil ${fil} ABSOLUTE)
      get_filename_component(abs_path ${abs_fil} PATH)
      list(FIND _protoc_include ${abs_path} _contains_already)
      if(${_contains_already} EQUAL -1)
        list(APPEND _protoc_include -I ${abs_path})
      endif()
    endforeach()
  else()
    set(_protoc_include -I ${CMAKE_CURRENT_SOURCE_DIR})
  endif()

  if(DEFINED PROTOBUF_IMPORT_DIRS)
    foreach(dir ${PROTOBUF_IMPORT_DIRS})
      get_filename_component(abs_path ${dir} ABSOLUTE)
      list(FIND _protoc_include ${abs_path} _contains_already)
      if(${_contains_already} EQUAL -1)
        list(APPEND _protoc_include -I ${abs_path})
      endif()
    endforeach()
  endif()

  set(${srcs_var})
  set(${hdrs_var})
  set(${python_var})
  foreach(fil ${ARGN})
    get_filename_component(abs_fil ${fil} ABSOLUTE)
    get_filename_component(fil_we ${fil} NAME_WE)

    list(APPEND ${srcs_var} "${output_dir}/${fil_we}.pb.cc")
    list(APPEND ${hdrs_var} "${output_dir}/${fil_we}.pb.h")
    list(APPEND ${python_var} "${output_dir}/${fil_we}_pb2.py")

    add_custom_command(
      OUTPUT "${output_dir}/${fil_we}.pb.cc"
             "${output_dir}/${fil_we}.pb.h"
             "${output_dir}/${fil_we}_pb2.py"
      COMMAND ${CMAKE_COMMAND} -E make_directory "${output_dir}"
      COMMAND ${PROTOBUF_PROTOC_EXECUTABLE} --cpp_out    ${output_dir} ${_protoc_include} ${abs_fil}
      COMMAND ${PROTOBUF_PROTOC_EXECUTABLE} --python_out ${output_dir} ${_protoc_include} ${abs_fil}
      DEPENDS ${abs_fil}
      COMMENT "Running C++/Python protocol buffer compiler on ${fil}" VERBATIM )
  endforeach()

  set_source_files_properties(${${srcs_var}} ${${hdrs_var}} ${${python_var}} PROPERTIES GENERATED TRUE)
  set(${srcs_var} ${${srcs_var}} PARENT_SCOPE)
  set(${hdrs_var} ${${hdrs_var}} PARENT_SCOPE)
  set(${python_var} ${${python_var}} PARENT_SCOPE)
endfunction()
