# Supplementary material for: An Advanced Deep Learning Approach for Ki-67 Stained Hotspot Detection and Proliferation Rate Scoring for Prognostic Evaluation of Breast Cancer
Source: Sci Rep. 2017 Jun 12;7:3213. doi: 10.1038/s41598-017-03405-5 (PMC5468356; doi:10.1038/s41598-017-03405-5)
Supplement: Supplementary file 2 — Supplementary source code [file 41598_2017_3405_MOESM2_ESM.zip › caffe/cmake/Templates/CaffeConfigVersion.cmake.in]

set(PACKAGE_VERSION "@Caffe_VERSION@")

# Check whether the requested PACKAGE_FIND_VERSION is compatible
if("${PACKAGE_VERSION}" VERSION_LESS "${PACKAGE_FIND_VERSION}")
  set(PACKAGE_VERSION_COMPATIBLE FALSE)
else()
  set(PACKAGE_VERSION_COMPATIBLE TRUE)
  if ("${PACKAGE_VERSION}" VERSION_EQUAL "${PACKAGE_FIND_VERSION}")
    set(PACKAGE_VERSION_EXACT TRUE)
  endif()
endif()
