# Supplementary material for: An Advanced Deep Learning Approach for Ki-67 Stained Hotspot Detection and Proliferation Rate Scoring for Prognostic Evaluation of Breast Cancer
Source: Sci Rep. 2017 Jun 12;7:3213. doi: 10.1038/s41598-017-03405-5 (PMC5468356; doi:10.1038/s41598-017-03405-5)
Supplement: Supplementary file 2 — Supplementary source code [file 41598_2017_3405_MOESM2_ESM.zip › caffe/cmake/Templates/caffe_config.h.in]

/* Sources directory */
#define SOURCE_FOLDER "${PROJECT_SOURCE_DIR}"

/* Binaries directory */
#define BINARY_FOLDER "${PROJECT_BINARY_DIR}"

/* Test device */
#define CUDA_TEST_DEVICE ${CUDA_TEST_DEVICE}

/* Temporary (TODO: remove) */
#if 1
  #define CMAKE_SOURCE_DIR SOURCE_FOLDER "/src/"
  #define EXAMPLES_SOURCE_DIR BINARY_FOLDER "/examples/"
  #define CMAKE_EXT ".gen.cmake"
#else
  #define CMAKE_SOURCE_DIR "src/"
  #define EXAMPLES_SOURCE_DIR "examples/"
  #define CMAKE_EXT ""
#endif
