# Supplementary material for: An Advanced Deep Learning Approach for Ki-67 Stained Hotspot Detection and Proliferation Rate Scoring for Prognostic Evaluation of Breast Cancer
Source: Sci Rep. 2017 Jun 12;7:3213. doi: 10.1038/s41598-017-03405-5 (PMC5468356; doi:10.1038/s41598-017-03405-5)
Supplement: Supplementary file 2 — Supplementary source code [file 41598_2017_3405_MOESM2_ESM.zip › caffe/CMakeLists.txt]

cmake_minimum_required(VERSION 2.8.7)
if(POLICY CMP0046)
  cmake_policy(SET CMP0046 NEW)
endif()
if(POLICY CMP0054)
  cmake_policy(SET CMP0054 NEW)
endif()

# ---[ Caffe project
project(Caffe C CXX)

# ---[ Caffe version
set(CAFFE_TARGET_VERSION "1.0.0-rc5" CACHE STRING "Caffe logical version")
set(CAFFE_TARGET_SOVERSION "1.0.0-rc5" CACHE STRING "Caffe soname version")
add_definitions(-DCAFFE_VERSION=${CAFFE_TARGET_VERSION})

# ---[ Using cmake scripts and modules
list(APPEND CMAKE_MODULE_PATH ${PROJECT_SOURCE_DIR}/cmake/Modules)

include(ExternalProject)

include(cmake/Utils.cmake)
include(cmake/Targets.cmake)
include(cmake/Misc.cmake)
include(cmake/Summary.cmake)
include(cmake/ConfigGen.cmake)

# ---[ Options
caffe_option(CPU_ONLY  "Build Caffe without CUDA support" OFF) # TODO: rename to USE_CUDA
caffe_option(USE_CUDNN "Build Caffe with cuDNN library support" ON IF NOT CPU_ONLY)
caffe_option(USE_NCCL "Build Caffe with NCCL library support" OFF)
caffe_option(BUILD_SHARED_LIBS "Build shared libraries" ON)
caffe_option(BUILD_python "Build Python wrapper" ON)
set(python_version "2" CACHE STRING "Specify which Python version to use")
caffe_option(BUILD_matlab "Build Matlab wrapper" OFF IF UNIX OR APPLE)
caffe_option(BUILD_docs   "Build documentation" ON IF UNIX OR APPLE)
caffe_option(BUILD_python_layer "Build the Caffe Python layer" ON)
caffe_option(USE_OPENCV "Build with OpenCV support" ON)
caffe_option(USE_LEVELDB "Build with levelDB" ON)
caffe_option(USE_LMDB "Build with lmdb" ON)
caffe_option(ALLOW_LMDB_NOLOCK "Allow MDB_NOLOCK when reading LMDB files (only if necessary)" OFF)
caffe_option(USE_OPENMP "Link with OpenMP (when your BLAS wants OpenMP and you get linker errors)" OFF)

# ---[ Dependencies
include(cmake/Dependencies.cmake)

# ---[ Flags
if(UNIX OR APPLE)
  set(CMAKE_CXX_FLAGS "${CMAKE_CXX_FLAGS} -fPIC -Wall")
endif()

caffe_set_caffe_link()

if(USE_libstdcpp)
  set(CMAKE_CXX_FLAGS "${CMAKE_CXX_FLAGS} -stdlib=libstdc++")
  message("-- Warning: forcing libstdc++ (controlled by USE_libstdcpp option in cmake)")
endif()

# ---[ Warnings
caffe_warnings_disable(CMAKE_CXX_FLAGS -Wno-sign-compare -Wno-uninitialized)

# ---[ Config generation
configure_file(cmake/Templates/caffe_config.h.in "${PROJECT_BINARY_DIR}/caffe_config.h")

# ---[ Includes
set(Caffe_INCLUDE_DIR ${PROJECT_SOURCE_DIR}/include)
set(Caffe_SRC_DIR ${PROJECT_SOURCE_DIR}/src)
include_directories(${PROJECT_BINARY_DIR})

# ---[ Includes & defines for CUDA

# cuda_compile() does not have per-call dependencies or include pathes
# (cuda_compile() has per-call flags, but we set them here too for clarity)
#
# list(REMOVE_ITEM ...) invocations remove PRIVATE and PUBLIC keywords from collected definitions and include pathes
if(HAVE_CUDA)
  # pass include pathes to cuda_include_directories()
  set(Caffe_ALL_INCLUDE_DIRS ${Caffe_INCLUDE_DIRS})
  list(REMOVE_ITEM Caffe_ALL_INCLUDE_DIRS PRIVATE PUBLIC)
  cuda_include_directories(${Caffe_INCLUDE_DIR} ${Caffe_SRC_DIR} ${Caffe_ALL_INCLUDE_DIRS})

  # add definitions to nvcc flags directly
  set(Caffe_ALL_DEFINITIONS ${Caffe_DEFINITIONS})
  list(REMOVE_ITEM Caffe_ALL_DEFINITIONS PRIVATE PUBLIC)
  list(APPEND CUDA_NVCC_FLAGS ${Caffe_ALL_DEFINITIONS})
endif()

# ---[ Subdirectories
add_subdirectory(src/gtest)
add_subdirectory(src/caffe)
add_subdirectory(tools)
add_subdirectory(examples)
add_subdirectory(python)
add_subdirectory(matlab)
add_subdirectory(docs)

# ---[ Linter target
add_custom_target(lint COMMAND ${CMAKE_COMMAND} -P ${PROJECT_SOURCE_DIR}/cmake/lint.cmake)

# ---[ pytest target
if(BUILD_python)
  add_custom_target(pytest COMMAND python${python_version} -m unittest discover -s caffe/test WORKING_DIRECTORY ${PROJECT_SOURCE_DIR}/python )
  add_dependencies(pytest pycaffe)
endif()

# ---[ Configuration summary
caffe_print_configuration_summary()

# ---[ Export configs generation
caffe_generate_export_configs()
