# Supplementary material for: An Advanced Deep Learning Approach for Ki-67 Stained Hotspot Detection and Proliferation Rate Scoring for Prognostic Evaluation of Breast Cancer
Source: Sci Rep. 2017 Jun 12;7:3213. doi: 10.1038/s41598-017-03405-5 (PMC5468356; doi:10.1038/s41598-017-03405-5)
Supplement: Supplementary file 2 — Supplementary source code [file 41598_2017_3405_MOESM2_ESM.zip › caffe/CONTRIBUTORS.md]

# Contributors

Caffe is developed by a core set of BVLC members and the open-source community.

We thank all of our [contributors](https://github.com/BVLC/caffe/graphs/contributors)!

**For the detailed history of contributions** of a given file, try

    git blame file

to see line-by-line credits and

    git log --follow file

to see the change log even across renames and rewrites.

Please refer to the [acknowledgements](http://caffe.berkeleyvision.org/#acknowledgements) on the Caffe site for further details.

**Copyright** is held by the original contributor according to the versioning history; see LICENSE.
