# Supplementary material for: An Advanced Deep Learning Approach for Ki-67 Stained Hotspot Detection and Proliferation Rate Scoring for Prognostic Evaluation of Breast Cancer
Source: Sci Rep. 2017 Jun 12;7:3213. doi: 10.1038/s41598-017-03405-5 (PMC5468356; doi:10.1038/s41598-017-03405-5)
Supplement: Supplementary file 2 — Supplementary source code [file 41598_2017_3405_MOESM2_ESM.zip › caffe/docker/gpu/Dockerfile]

FROM nvidia/cuda:8.0-cudnn5-devel-ubuntu16.04
LABEL maintainer caffe-maint@googlegroups.com

RUN apt-get update && apt-get install -y --no-install-recommends \
        build-essential \
        cmake \
        git \
        wget \
        libatlas-base-dev \
        libboost-all-dev \
        libgflags-dev \
        libgoogle-glog-dev \
        libhdf5-serial-dev \
        libleveldb-dev \
        liblmdb-dev \
        libopencv-dev \
        libprotobuf-dev \
        libsnappy-dev \
        protobuf-compiler \
        python-dev \
        python-numpy \
        python-pip \
        python-setuptools \
        python-scipy && \
    rm -rf /var/lib/apt/lists/*

ENV CAFFE_ROOT=/opt/caffe
WORKDIR $CAFFE_ROOT

# FIXME: use ARG instead of ENV once DockerHub supports this
ENV CLONE_TAG=rc4

RUN git clone -b ${CLONE_TAG} --depth 1 https://github.com/BVLC/caffe.git . && \
    pip install --upgrade pip && \
    cd python && for req in $(cat requirements.txt) pydot; do pip install $req; done && cd .. && \
    git clone https://github.com/NVIDIA/nccl.git && cd nccl && make -j install && cd .. && rm -rf nccl && \
    mkdir build && cd build && \
    cmake -DUSE_CUDNN=1 -DUSE_NCCL=1 .. && \
    make -j"$(nproc)"

ENV PYCAFFE_ROOT $CAFFE_ROOT/python
ENV PYTHONPATH $PYCAFFE_ROOT:$PYTHONPATH
ENV PATH $CAFFE_ROOT/build/tools:$PYCAFFE_ROOT:$PATH
RUN echo "$CAFFE_ROOT/build/lib" >> /etc/ld.so.conf.d/caffe.conf && ldconfig

WORKDIR /workspace
