# Supplementary material for: An Advanced Deep Learning Approach for Ki-67 Stained Hotspot Detection and Proliferation Rate Scoring for Prognostic Evaluation of Breast Cancer
Source: Sci Rep. 2017 Jun 12;7:3213. doi: 10.1038/s41598-017-03405-5 (PMC5468356; doi:10.1038/s41598-017-03405-5)
Supplement: Supplementary file 2 — Supplementary source code [file 41598_2017_3405_MOESM2_ESM.zip › caffe/examples/ki_67_scoring/deploy_image.prototxt]

name: "ki67"
layer {
  name: "data"
  type: "Input"
  top: "data"
  input_param { shape: { dim: 1 dim: 3 dim: 71 dim: 71 } }
}
layer {
  name: "conv1"
  type: "Convolution"
  bottom: "data"
  top: "conv1"
  convolution_param {
    num_output: 90
    kernel_size: 2
    stride: 2
  }
}
layer {
  name: "relu1"
  type: "ReLU"
  bottom: "conv1"
  top: "conv1"
}
layer {
  name: "pool1"
  type: "Pooling"
  bottom: "conv1"
  top: "pool1"
  pooling_param {
    pool: MAX
    kernel_size: 2
    stride: 2
  }
}
layer {
  name: "conv2"
  type: "Convolution"
  bottom: "norm1"
  top: "conv2"
  convolution_param {
    num_output: 180
    pad: 2
    kernel_size: 4
    group: 2
  }
}
layer {
  name: "relu2"
  type: "ReLU"
  bottom: "conv2"
  top: "conv2"
}
layer {
  name: "pool2"
  type: "Pooling"
  bottom: "conv2"
  top: "pool2"
  pooling_param {
    pool: MAX
    kernel_size: 2
    stride: 2
  }
}
layer {
  name: "conv3"
  type: "Convolution"
  bottom: "norm2"
  top: "conv3"
  convolution_param {
    num_output: 360
    pad: 1
    kernel_size: 3
  }
}
layer {
  name: "relu3"
  type: "ReLU"
  bottom: "conv3"
  top: "conv3"
}
layer {
  name: "pool3"
  type: "Pooling"
  bottom: "conv3"
  top: "pool3"
  pooling_param {
    pool: MAX
    kernel_size: 2
    stride: 2
  }
}
layer {
  name: "conv4"
  type: "Convolution"
  bottom: "norm3"
  top: "conv4"
  convolution_param {
    num_output: 720
    pad: 1
    kernel_size: 2
    group: 2
  }
}
layer {
  name: "relu4"
  type: "ReLU"
  bottom: "conv4"
  top: "conv4"
}
layer {
  name: "pool4"
  type: "Pooling"
  bottom: "conv4"
  top: "pool4"
  pooling_param {
    pool: MAX
    kernel_size: 2
    stride: 2
  }
}
layer {
  name: "conv5"
  type: "Convolution"
  bottom: "norm4"
  top: "conv5"
  convolution_param {
    num_output: 1440
    pad: 1
    kernel_size: 2
    group: 2
  }
}
layer {
  name: "relu5"
  type: "ReLU"
  bottom: "conv5"
  top: "conv5"
}
layer {
  name: "dc1"
  type: "Decision"
  bottom: "conv5"
  top: "dc1"
  decision_layer_param {
    num_output: 720
    }
  }
layer {
  name: "fc1"
  type: "InnerProduct"
  bottom: "dc1"
  top: "fc1"
  inner_product_param {
    num_output: 100
  }
}
layer {
  name: "relu6"
  type: "ReLU"
  bottom: "fc1"
  top: "fc1"
}
layer {
  name: "drop6"
  type: "Dropout"
  bottom: "fc1"
  top: "fc1"
  dropout_param {
    dropout_ratio: 0.5
  }
}
layer {
  name: "f2"
  type: "InnerProduct"
  bottom: "fc1"
  top: "fc2"
  inner_product_param {
    num_output: 2
  }
}
