# Supplementary material for: An Advanced Deep Learning Approach for Ki-67 Stained Hotspot Detection and Proliferation Rate Scoring for Prognostic Evaluation of Breast Cancer
Source: Sci Rep. 2017 Jun 12;7:3213. doi: 10.1038/s41598-017-03405-5 (PMC5468356; doi:10.1038/s41598-017-03405-5)
Supplement: Supplementary file 2 — Supplementary source code [file 41598_2017_3405_MOESM2_ESM.zip › caffe/examples/ki_67_scoring/solver.prototxt]

net:"$CAFFEROOT/examples/ki_67_scoring/train_val_ki67_09_11_2016.prototxt"
test_iter: 5000
test_interval: 5000
base_lr: 0.01
lr_policy: "step"
gamma: 0.1
stepsize: 100000
display: 40
max_iter: 450000
momentum: 0.85
weight_decay: 0.005
snapshot: 10000
snapshot_prefix: "examples/Ki67example/ki67_test_caffe08nov"
solver_mode: GPU                       //change the mode CPU or GPU
