# Supplementary material for: An Advanced Deep Learning Approach for Ki-67 Stained Hotspot Detection and Proliferation Rate Scoring for Prognostic Evaluation of Breast Cancer
Source: Sci Rep. 2017 Jun 12;7:3213. doi: 10.1038/s41598-017-03405-5 (PMC5468356; doi:10.1038/s41598-017-03405-5)
Supplement: Supplementary file 2 — Supplementary source code [file 41598_2017_3405_MOESM2_ESM.zip › caffe/examples/ki_67_scoring/train_val_ki67_09_11_2016.prototxt]

name: "ki67"
layer {
  name: "data"
  type: "Data"
  top: "data"
  top: "label"
  include {
    phase: TRAIN
  }
  data_param {
    source: "examples/Ki67example/ki67_28oct_trai_lmdb"
    batch_size: 128
    backend: LMDB
  }
}
layer {
  name: "data"
  type: "Data"
  top: "data"
  top: "label"
  include {
    phase: TEST
  }
  data_param {
    source: "examples/Ki67example/ki67_28oct_va_lmdb"
    batch_size: 128
    backend: LMDB
  }
}
layer {
  name: "conv1"
  type: "Convolution"
  bottom: "data"
  top: "conv1"
  param {
    lr_mult: 1
    decay_mult: 1
  }
  param {
    lr_mult: 2
    decay_mult: 0
  }
  convolution_param {
    num_output: 90
    kernel_size: 2
    stride: 2
    weight_filler {
      type: "gaussian"
      std: 0.01
    }
    bias_filler {
      type: "constant"
      value: 0
    }
  }
}
layer {
  name: "relu1"
  type: "ReLU"
  bottom: "conv1"
  top: "conv1"
}
layer {
  name: "pool1"
  type: "Pooling"
  bottom: "conv1"
  top: "pool1"
  pooling_param {
    pool: MAX
    kernel_size: 2
    stride: 2
  }
}
layer {
  name: "conv2"
  type: "Convolution"
  bottom: "pool1"
  top: "conv2"
  param {
    lr_mult: 1
    decay_mult: 1
  }
  param {
    lr_mult: 2
    decay_mult: 0
  }
  convolution_param {
    num_output: 180
    pad: 2
    kernel_size: 4
    group: 2
    weight_filler {
      type: "gaussian"
      std: 0.01
    }
    bias_filler {
      type: "constant"
      value: 1
    }
  }
}
layer {
  name: "relu2"
  type: "ReLU"
  bottom: "conv2"
  top: "conv2"
}
layer {
  name: "pool2"
  type: "Pooling"
  bottom: "conv2"
  top: "pool2"
  pooling_param {
    pool: MAX
    kernel_size: 2
    stride: 2
  }
}
layer {
  name: "conv3"
  type: "Convolution"
  bottom: "pool2"
  top: "conv3"
  param {
    lr_mult: 1
    decay_mult: 1
  }
  param {
    lr_mult: 2
    decay_mult: 0
  }
  convolution_param {
    num_output: 360
    pad: 1
    kernel_size: 3
    weight_filler {
      type: "gaussian"
      std: 0.01
    }
    bias_filler {
      type: "constant"
      value: 0
    }
  }
}
layer {
  name: "relu3"
  type: "ReLU"
  bottom: "conv3"
  top: "conv3"
}
layer {
  name: "pool3"
  type: "Pooling"
  bottom: "conv3"
  top: "pool3"
  pooling_param {
    pool: MAX
    kernel_size: 2
    stride: 2
  }
}
layer {
  name: "conv4"
  type: "Convolution"
  bottom: "pool3"
  top: "conv4"
  param {
    lr_mult: 1
    decay_mult: 1
  }
  param {
    lr_mult: 2
    decay_mult: 0
  }
  convolution_param {
    num_output: 720
    pad: 1
    kernel_size: 2
    group: 2
    weight_filler {
      type: "gaussian"
      std: 0.01
    }
    bias_filler {
      type: "constant"
      value: 1
    }
  }
}
layer {
  name: "relu4"
  type: "ReLU"
  bottom: "conv4"
  top: "conv4"
}
layer {
  name: "pool4"
  type: "Pooling"
  bottom: "conv4"
  top: "pool4"
  pooling_param {
    pool: MAX
    kernel_size: 2
    stride: 2
  }
}
layer {
  name: "conv5"
  type: "Convolution"
  bottom: "pool4"
  top: "conv5"
  param {
    lr_mult: 1
    decay_mult: 1
  }
  param {
    lr_mult: 2
    decay_mult: 0
  }
  convolution_param {
    num_output: 1440
    pad: 1
    kernel_size: 2
    group: 2
    weight_filler {
      type: "gaussian"
      std: 0.01
    }
    bias_filler {
      type: "constant"
      value: 1
    }
  }
}
layer {
  name: "relu5"
  type: "ReLU"
  bottom: "conv5"
  top: "conv5"
}
layer {
name:"dc1"
type:"Decision"
bottom: "conv5"
top:"dc1"
param {
    lr_mult: 1
    decay_mult: 1
  }
  param {
    lr_mult: 2
    decay_mult: 0
  }
  decision_layer_param {
    num_output: 720
    split: 55
    leaf: 2
    chvalues: 1
    chil:2
    }
	}
  layer {
  name: "fc1"
  type: "InnerProduct"
  bottom: "dc1"
  top: "fc1"
  param {
    lr_mult: 1
    decay_mult: 1
  }
  param {
    lr_mult: 2
    decay_mult: 0
  }
  inner_product_param {
    num_output: 100
    weight_filler {
      type: "gaussian"
      std: 0.005
    }
    bias_filler {
      type: "constant"
      value: 1
    }
  }
}
layer {
  name: "relu6"
  type: "ReLU"
  bottom: "fc1"
  top: "fc1"
}
layer {
  name: "drop6"
  type: "Dropout"
  bottom: "fc1"
  top: "fc1"
  dropout_param {
    dropout_ratio: 0.5
  }
}
layer {
  name: "fc2"
  type: "InnerProduct"
  bottom: "fc1"
  top: "fc2"
  param {
    lr_mult: 1
    decay_mult: 1
  }
  param {
    lr_mult: 2
    decay_mult: 0
  }
  inner_product_param {
    num_output: 2
    weight_filler {
      type: "gaussian"
      std: 0.005
    }
    bias_filler {
      type: "constant"
      value: 1
    }
  }
}
layer {
  name: "accuracy"
  type: "Accuracy"
  bottom: "fc2"
  bottom: "label"
  top: "accuracy"
  include {
    phase: TEST
  }
}
