# Supplementary material for: An Advanced Deep Learning Approach for Ki-67 Stained Hotspot Detection and Proliferation Rate Scoring for Prognostic Evaluation of Breast Cancer
Source: Sci Rep. 2017 Jun 12;7:3213. doi: 10.1038/s41598-017-03405-5 (PMC5468356; doi:10.1038/s41598-017-03405-5)
Supplement: Supplementary file 2 — Supplementary source code [file 41598_2017_3405_MOESM2_ESM.zip › caffe/include/caffe/caffe.hpp]

// caffe.hpp is the header file that you need to include in your code. It wraps
// all the internal caffe header files into one for simpler inclusion.

#ifndef CAFFE_CAFFE_HPP_
#define CAFFE_CAFFE_HPP_

#include "caffe/blob.hpp"
#include "caffe/common.hpp"
#include "caffe/filler.hpp"
#include "caffe/layer.hpp"
#include "caffe/layer_factory.hpp"
#include "caffe/net.hpp"
#include "caffe/parallel.hpp"
#include "caffe/proto/caffe.pb.h"
#include "caffe/solver.hpp"
#include "caffe/solver_factory.hpp"
#include "caffe/util/benchmark.hpp"
#include "caffe/util/io.hpp"
#include "caffe/util/upgrade_proto.hpp"

#endif  // CAFFE_CAFFE_HPP_
