# Supplementary material for: An Advanced Deep Learning Approach for Ki-67 Stained Hotspot Detection and Proliferation Rate Scoring for Prognostic Evaluation of Breast Cancer
Source: Sci Rep. 2017 Jun 12;7:3213. doi: 10.1038/s41598-017-03405-5 (PMC5468356; doi:10.1038/s41598-017-03405-5)
Supplement: Supplementary file 2 — Supplementary source code [file 41598_2017_3405_MOESM2_ESM.zip › caffe/include/caffe/data_transformer.hpp]

#ifndef CAFFE_DATA_TRANSFORMER_HPP
#define CAFFE_DATA_TRANSFORMER_HPP

#include <vector>

#include "caffe/blob.hpp"
#include "caffe/common.hpp"
#include "caffe/proto/caffe.pb.h"

namespace caffe {

/**
 * @brief Applies common transformations to the input data, such as
 * scaling, mirroring, substracting the image mean...
 */
template <typename Dtype>
class DataTransformer {
 public:
  explicit DataTransformer(const TransformationParameter& param, Phase phase);
  virtual ~DataTransformer() {}

  /**
   * @brief Initialize the Random number generations if needed by the
   *    transformation.
   */
  void InitRand();

  /**
   * @brief Applies the transformation defined in the data layer's
   * transform_param block to the data.
   *
   * @param datum
   *    Datum containing the data to be transformed.
   * @param transformed_blob
   *    This is destination blob. It can be part of top blob's data if
   *    set_cpu_data() is used. See data_layer.cpp for an example.
   */
  void Transform(const Datum& datum, Blob<Dtype>* transformed_blob);

  /**
   * @brief Applies the transformation defined in the data layer's
   * transform_param block to a vector of Datum.
   *
   * @param datum_vector
   *    A vector of Datum containing the data to be transformed.
   * @param transformed_blob
   *    This is destination blob. It can be part of top blob's data if
   *    set_cpu_data() is used. See memory_layer.cpp for an example.
   */
  void Transform(const vector<Datum> & datum_vector,
                Blob<Dtype>* transformed_blob);

#ifdef USE_OPENCV
  /**
   * @brief Applies the transformation defined in the data layer's
   * transform_param block to a vector of Mat.
   *
   * @param mat_vector
   *    A vector of Mat containing the data to be transformed.
   * @param transformed_blob
   *    This is destination blob. It can be part of top blob's data if
   *    set_cpu_data() is used. See memory_layer.cpp for an example.
   */
  void Transform(const vector<cv::Mat> & mat_vector,
                Blob<Dtype>* transformed_blob);

  /**
   * @brief Applies the transformation defined in the data layer's
   * transform_param block to a cv::Mat
   *
   * @param cv_img
   *    cv::Mat containing the data to be transformed.
   * @param transformed_blob
   *    This is destination blob. It can be part of top blob's data if
   *    set_cpu_data() is used. See image_data_layer.cpp for an example.
   */
  void Transform(const cv::Mat& cv_img, Blob<Dtype>* transformed_blob);
#endif  // USE_OPENCV

  /**
   * @brief Applies the same transformation defined in the data layer's
   * transform_param block to all the num images in a input_blob.
   *
   * @param input_blob
   *    A Blob containing the data to be transformed. It applies the same
   *    transformation to all the num images in the blob.
   * @param transformed_blob
   *    This is destination blob, it will contain as many images as the
   *    input blob. It can be part of top blob's data.
   */
  void Transform(Blob<Dtype>* input_blob, Blob<Dtype>* transformed_blob);

  /**
   * @brief Infers the shape of transformed_blob will have when
   *    the transformation is applied to the data.
   *
   * @param datum
   *    Datum containing the data to be transformed.
   */
  vector<int> InferBlobShape(const Datum& datum);
  /**
   * @brief Infers the shape of transformed_blob will have when
   *    the transformation is applied to the data.
   *    It uses the first element to infer the shape of the blob.
   *
   * @param datum_vector
   *    A vector of Datum containing the data to be transformed.
   */
  vector<int> InferBlobShape(const vector<Datum> & datum_vector);
  /**
   * @brief Infers the shape of transformed_blob will have when
   *    the transformation is applied to the data.
   *    It uses the first element to infer the shape of the blob.
   *
   * @param mat_vector
   *    A vector of Mat containing the data to be transformed.
   */
#ifdef USE_OPENCV
  vector<int> InferBlobShape(const vector<cv::Mat> & mat_vector);
  /**
   * @brief Infers the shape of transformed_blob will have when
   *    the transformation is applied to the data.
   *
   * @param cv_img
   *    cv::Mat containing the data to be transformed.
   */
  vector<int> InferBlobShape(const cv::Mat& cv_img);
#endif  // USE_OPENCV

 protected:
   /**
   * @brief Generates a random integer from Uniform({0, 1, ..., n-1}).
   *
   * @param n
   *    The upperbound (exclusive) value of the random number.
   * @return
   *    A uniformly random integer value from ({0, 1, ..., n-1}).
   */
  virtual int Rand(int n);

  void Transform(const Datum& datum, Dtype* transformed_data);
  // Tranformation parameters
  TransformationParameter param_;


  shared_ptr<Caffe::RNG> rng_;
  Phase phase_;
  Blob<Dtype> data_mean_;
  vector<Dtype> mean_values_;
};

}  // namespace caffe

#endif  // CAFFE_DATA_TRANSFORMER_HPP_
