# Supplementary material for: An Advanced Deep Learning Approach for Ki-67 Stained Hotspot Detection and Proliferation Rate Scoring for Prognostic Evaluation of Breast Cancer
Source: Sci Rep. 2017 Jun 12;7:3213. doi: 10.1038/s41598-017-03405-5 (PMC5468356; doi:10.1038/s41598-017-03405-5)
Supplement: Supplementary file 2 — Supplementary source code [file 41598_2017_3405_MOESM2_ESM.zip › caffe/include/caffe/layers/argmax_layer.hpp]

#ifndef CAFFE_ARGMAX_LAYER_HPP_
#define CAFFE_ARGMAX_LAYER_HPP_

#include <vector>

#include "caffe/blob.hpp"
#include "caffe/layer.hpp"
#include "caffe/proto/caffe.pb.h"

namespace caffe {

/**
 * @brief Compute the index of the @f$ K @f$ max values for each datum across
 *        all dimensions @f$ (C \times H \times W) @f$.
 *
 * Intended for use after a classification layer to produce a prediction.
 * If parameter out_max_val is set to true, output is a vector of pairs
 * (max_ind, max_val) for each image. The axis parameter specifies an axis
 * along which to maximise.
 *
 * NOTE: does not implement Backwards operation.
 */
template <typename Dtype>
class ArgMaxLayer : public Layer<Dtype> {
 public:
  /**
   * @param param provides ArgMaxParameter argmax_param,
   *     with ArgMaxLayer options:
   *   - top_k (\b optional uint, default 1).
   *     the number @f$ K @f$ of maximal items to output.
   *   - out_max_val (\b optional bool, default false).
   *     if set, output a vector of pairs (max_ind, max_val) unless axis is set then
   *     output max_val along the specified axis.
   *   - axis (\b optional int).
   *     if set, maximise along the specified axis else maximise the flattened
   *     trailing dimensions for each index of the first / num dimension.
   */
  explicit ArgMaxLayer(const LayerParameter& param)
      : Layer<Dtype>(param) {}
  virtual void LayerSetUp(const vector<Blob<Dtype>*>& bottom,
      const vector<Blob<Dtype>*>& top);
  virtual void Reshape(const vector<Blob<Dtype>*>& bottom,
      const vector<Blob<Dtype>*>& top);

  virtual inline const char* type() const { return "ArgMax"; }
  virtual inline int ExactNumBottomBlobs() const { return 1; }
  virtual inline int ExactNumTopBlobs() const { return 1; }

 protected:
  /**
   * @param bottom input Blob vector (length 1)
   *   -# @f$ (N \times C \times H \times W) @f$
   *      the inputs @f$ x @f$
   * @param top output Blob vector (length 1)
   *   -# @f$ (N \times 1 \times K) @f$ or, if out_max_val
   *      @f$ (N \times 2 \times K) @f$ unless axis set than e.g.
   *      @f$ (N \times K \times H \times W) @f$ if axis == 1
   *      the computed outputs @f$
   *       y_n = \arg\max\limits_i x_{ni}
   *      @f$ (for @f$ K = 1 @f$).
   */
  virtual void Forward_cpu(const vector<Blob<Dtype>*>& bottom,
      const vector<Blob<Dtype>*>& top);
  /// @brief Not implemented (non-differentiable function)
  virtual void Backward_cpu(const vector<Blob<Dtype>*>& top,
      const vector<bool>& propagate_down, const vector<Blob<Dtype>*>& bottom) {
    NOT_IMPLEMENTED;
  }
  bool out_max_val_;
  size_t top_k_;
  bool has_axis_;
  int axis_;
};

}  // namespace caffe

#endif  // CAFFE_ARGMAX_LAYER_HPP_
