# Supplementary material for: An Advanced Deep Learning Approach for Ki-67 Stained Hotspot Detection and Proliferation Rate Scoring for Prognostic Evaluation of Breast Cancer
Source: Sci Rep. 2017 Jun 12;7:3213. doi: 10.1038/s41598-017-03405-5 (PMC5468356; doi:10.1038/s41598-017-03405-5)
Supplement: Supplementary file 2 — Supplementary source code [file 41598_2017_3405_MOESM2_ESM.zip › caffe/include/caffe/layers/cudnn_conv_layer.hpp]

#ifndef CAFFE_CUDNN_CONV_LAYER_HPP_
#define CAFFE_CUDNN_CONV_LAYER_HPP_

#include <vector>

#include "caffe/blob.hpp"
#include "caffe/layer.hpp"
#include "caffe/proto/caffe.pb.h"

#include "caffe/layers/conv_layer.hpp"

namespace caffe {

#ifdef USE_CUDNN
/*
 * @brief cuDNN implementation of ConvolutionLayer.
 *        Fallback to ConvolutionLayer for CPU mode.
 *
 * cuDNN accelerates convolution through forward kernels for filtering and bias
 * plus backward kernels for the gradient w.r.t. the filters, biases, and
 * inputs. Caffe + cuDNN further speeds up the computation through forward
 * parallelism across groups and backward parallelism across gradients.
 *
 * The CUDNN engine does not have memory overhead for matrix buffers. For many
 * input and filter regimes the CUDNN engine is faster than the CAFFE engine,
 * but for fully-convolutional models and large inputs the CAFFE engine can be
 * faster as long as it fits in memory.
*/
template <typename Dtype>
class CuDNNConvolutionLayer : public ConvolutionLayer<Dtype> {
 public:
  explicit CuDNNConvolutionLayer(const LayerParameter& param)
      : ConvolutionLayer<Dtype>(param), handles_setup_(false) {}
  virtual void LayerSetUp(const vector<Blob<Dtype>*>& bottom,
      const vector<Blob<Dtype>*>& top);
  virtual void Reshape(const vector<Blob<Dtype>*>& bottom,
      const vector<Blob<Dtype>*>& top);
  virtual ~CuDNNConvolutionLayer();

 protected:
  virtual void Forward_gpu(const vector<Blob<Dtype>*>& bottom,
      const vector<Blob<Dtype>*>& top);
  virtual void Backward_gpu(const vector<Blob<Dtype>*>& top,
      const vector<bool>& propagate_down, const vector<Blob<Dtype>*>& bottom);

  bool handles_setup_;
  cudnnHandle_t* handle_;
  cudaStream_t*  stream_;

  // algorithms for forward and backwards convolutions
  cudnnConvolutionFwdAlgo_t *fwd_algo_;
  cudnnConvolutionBwdFilterAlgo_t *bwd_filter_algo_;
  cudnnConvolutionBwdDataAlgo_t *bwd_data_algo_;

  vector<cudnnTensorDescriptor_t> bottom_descs_, top_descs_;
  cudnnTensorDescriptor_t    bias_desc_;
  cudnnFilterDescriptor_t      filter_desc_;
  vector<cudnnConvolutionDescriptor_t> conv_descs_;
  int bottom_offset_, top_offset_, bias_offset_;

  size_t *workspace_fwd_sizes_;
  size_t *workspace_bwd_data_sizes_;
  size_t *workspace_bwd_filter_sizes_;
  size_t workspaceSizeInBytes;  // size of underlying storage
  void *workspaceData;  // underlying storage
  void **workspace;  // aliases into workspaceData
};
#endif

}  // namespace caffe

#endif  // CAFFE_CUDNN_CONV_LAYER_HPP_
