# Supplementary material for: An Advanced Deep Learning Approach for Ki-67 Stained Hotspot Detection and Proliferation Rate Scoring for Prognostic Evaluation of Breast Cancer
Source: Sci Rep. 2017 Jun 12;7:3213. doi: 10.1038/s41598-017-03405-5 (PMC5468356; doi:10.1038/s41598-017-03405-5)
Supplement: Supplementary file 2 — Supplementary source code [file 41598_2017_3405_MOESM2_ESM.zip › caffe/include/caffe/layers/cudnn_pooling_layer.hpp]

#ifndef CAFFE_CUDNN_POOLING_LAYER_HPP_
#define CAFFE_CUDNN_POOLING_LAYER_HPP_

#include <vector>

#include "caffe/blob.hpp"
#include "caffe/layer.hpp"
#include "caffe/proto/caffe.pb.h"

#include "caffe/layers/pooling_layer.hpp"

namespace caffe {

#ifdef USE_CUDNN
/*
 * @brief cuDNN implementation of PoolingLayer.
 *        Fallback to PoolingLayer for CPU mode.
*/
template <typename Dtype>
class CuDNNPoolingLayer : public PoolingLayer<Dtype> {
 public:
  explicit CuDNNPoolingLayer(const LayerParameter& param)
      : PoolingLayer<Dtype>(param), handles_setup_(false) {}
  virtual void LayerSetUp(const vector<Blob<Dtype>*>& bottom,
      const vector<Blob<Dtype>*>& top);
  virtual void Reshape(const vector<Blob<Dtype>*>& bottom,
      const vector<Blob<Dtype>*>& top);
  virtual ~CuDNNPoolingLayer();
  // Currently, cuDNN does not support the extra top blob.
  virtual inline int MinTopBlobs() const { return -1; }
  virtual inline int ExactNumTopBlobs() const { return 1; }

 protected:
  virtual void Forward_gpu(const vector<Blob<Dtype>*>& bottom,
      const vector<Blob<Dtype>*>& top);
  virtual void Backward_gpu(const vector<Blob<Dtype>*>& top,
      const vector<bool>& propagate_down, const vector<Blob<Dtype>*>& bottom);

  bool handles_setup_;
  cudnnHandle_t             handle_;
  cudnnTensorDescriptor_t bottom_desc_, top_desc_;
  cudnnPoolingDescriptor_t  pooling_desc_;
  cudnnPoolingMode_t        mode_;
};
#endif

}  // namespace caffe

#endif  // CAFFE_CUDNN_POOLING_LAYER_HPP_
