# Supplementary material for: An Advanced Deep Learning Approach for Ki-67 Stained Hotspot Detection and Proliferation Rate Scoring for Prognostic Evaluation of Breast Cancer
Source: Sci Rep. 2017 Jun 12;7:3213. doi: 10.1038/s41598-017-03405-5 (PMC5468356; doi:10.1038/s41598-017-03405-5)
Supplement: Supplementary file 2 — Supplementary source code [file 41598_2017_3405_MOESM2_ESM.zip › caffe/include/caffe/layers/data_layer.hpp]

#ifndef CAFFE_DATA_LAYER_HPP_
#define CAFFE_DATA_LAYER_HPP_

#include <vector>

#include "caffe/blob.hpp"
#include "caffe/data_transformer.hpp"
#include "caffe/internal_thread.hpp"
#include "caffe/layer.hpp"
#include "caffe/layers/base_data_layer.hpp"
#include "caffe/proto/caffe.pb.h"
#include "caffe/util/db.hpp"

namespace caffe {

template <typename Dtype>
class DataLayer : public BasePrefetchingDataLayer<Dtype> {
 public:
  explicit DataLayer(const LayerParameter& param);
  virtual ~DataLayer();
  virtual void DataLayerSetUp(const vector<Blob<Dtype>*>& bottom,
      const vector<Blob<Dtype>*>& top);
  // DataLayer uses DataReader instead for sharing for parallelism
  virtual inline bool ShareInParallel() const { return false; }
  virtual inline const char* type() const { return "Data"; }
  virtual inline int ExactNumBottomBlobs() const { return 0; }
  virtual inline int MinTopBlobs() const { return 1; }
  virtual inline int MaxTopBlobs() const { return 2; }

 protected:
  void Next();
  bool Skip();
  virtual void load_batch(Batch<Dtype>* batch);

  shared_ptr<db::DB> db_;
  shared_ptr<db::Cursor> cursor_;
  uint64_t offset_;
};

}  // namespace caffe

#endif  // CAFFE_DATA_LAYER_HPP_
