# Supplementary material for: An Advanced Deep Learning Approach for Ki-67 Stained Hotspot Detection and Proliferation Rate Scoring for Prognostic Evaluation of Breast Cancer
Source: Sci Rep. 2017 Jun 12;7:3213. doi: 10.1038/s41598-017-03405-5 (PMC5468356; doi:10.1038/s41598-017-03405-5)
Supplement: Supplementary file 2 — Supplementary source code [file 41598_2017_3405_MOESM2_ESM.zip › caffe/include/caffe/layers/decision_layer.hpp]

#ifndef CAFFE_DECISION_LAYER_HPP_
#define CAFFE_DECISION_LAYER_HPP_
#include <iostream>
#include <string>
#include <vector>
#include <fstream>
#include <map>
#include <math.h>
#include <float.h>
#include <cstdlib>
#include <iomanip>
#include "caffe/blob.hpp"
#include "caffe/layer.hpp"
#include "caffe/proto/caffe.pb.h"

//  defines the structure of a node of the decision tree

namespace caffe {

template <typename Dtype>
class DecisionLayer : public Layer<Dtype> {
 public:
  explicit DecisionLayer(const LayerParameter& param)
      : Layer<Dtype>(param) {}
  virtual void Reshape(const vector<Blob<Dtype>*>& bottom,
      const vector<Blob<Dtype>*>& top);

  virtual inline const char* type() const { return "Decision"; }

 protected:
  virtual void Forward_cpu(const vector<Blob<Dtype>*>& bottom,
      const vector<Blob<Dtype>*>& top);
  
  
  typedef vector<double> vecdou;
  typedef vector<vecstr> vvecstr;
  typedef map<string, int> msi;
  typedef vector<int> vecint;
  typedef vector<string> vecstr;
 
   int num_output;                
   string split;                
   vector<node*> chil;	   
   bool Leaf;	         
    
};

}  // namespace caffe

#endif  // CAFFE_DECISION_LAYER_HPP_
