# Supplementary material for: An Advanced Deep Learning Approach for Ki-67 Stained Hotspot Detection and Proliferation Rate Scoring for Prognostic Evaluation of Breast Cancer
Source: Sci Rep. 2017 Jun 12;7:3213. doi: 10.1038/s41598-017-03405-5 (PMC5468356; doi:10.1038/s41598-017-03405-5)
Supplement: Supplementary file 2 — Supplementary source code [file 41598_2017_3405_MOESM2_ESM.zip › caffe/include/caffe/layers/deconv_layer.hpp]

#ifndef CAFFE_DECONV_LAYER_HPP_
#define CAFFE_DECONV_LAYER_HPP_

#include <vector>

#include "caffe/blob.hpp"
#include "caffe/layer.hpp"
#include "caffe/proto/caffe.pb.h"

#include "caffe/layers/base_conv_layer.hpp"

namespace caffe {

/**
 * @brief Convolve the input with a bank of learned filters, and (optionally)
 *        add biases, treating filters and convolution parameters in the
 *        opposite sense as ConvolutionLayer.
 *
 *   ConvolutionLayer computes each output value by dotting an input window with
 *   a filter; DeconvolutionLayer multiplies each input value by a filter
 *   elementwise, and sums over the resulting output windows. In other words,
 *   DeconvolutionLayer is ConvolutionLayer with the forward and backward passes
 *   reversed. DeconvolutionLayer reuses ConvolutionParameter for its
 *   parameters, but they take the opposite sense as in ConvolutionLayer (so
 *   padding is removed from the output rather than added to the input, and
 *   stride results in upsampling rather than downsampling).
 */
template <typename Dtype>
class DeconvolutionLayer : public BaseConvolutionLayer<Dtype> {
 public:
  explicit DeconvolutionLayer(const LayerParameter& param)
      : BaseConvolutionLayer<Dtype>(param) {}

  virtual inline const char* type() const { return "Deconvolution"; }

 protected:
  virtual void Forward_cpu(const vector<Blob<Dtype>*>& bottom,
      const vector<Blob<Dtype>*>& top);
  virtual void Forward_gpu(const vector<Blob<Dtype>*>& bottom,
      const vector<Blob<Dtype>*>& top);
  virtual void Backward_cpu(const vector<Blob<Dtype>*>& top,
      const vector<bool>& propagate_down, const vector<Blob<Dtype>*>& bottom);
  virtual void Backward_gpu(const vector<Blob<Dtype>*>& top,
      const vector<bool>& propagate_down, const vector<Blob<Dtype>*>& bottom);
  virtual inline bool reverse_dimensions() { return true; }
  virtual void compute_output_shape();
};

}  // namespace caffe

#endif  // CAFFE_DECONV_LAYER_HPP_
