# Supplementary material for: An Advanced Deep Learning Approach for Ki-67 Stained Hotspot Detection and Proliferation Rate Scoring for Prognostic Evaluation of Breast Cancer
Source: Sci Rep. 2017 Jun 12;7:3213. doi: 10.1038/s41598-017-03405-5 (PMC5468356; doi:10.1038/s41598-017-03405-5)
Supplement: Supplementary file 2 — Supplementary source code [file 41598_2017_3405_MOESM2_ESM.zip › caffe/include/caffe/layers/dummy_data_layer.hpp]

#ifndef CAFFE_DUMMY_DATA_LAYER_HPP_
#define CAFFE_DUMMY_DATA_LAYER_HPP_

#include <vector>

#include "caffe/blob.hpp"
#include "caffe/filler.hpp"
#include "caffe/layer.hpp"
#include "caffe/proto/caffe.pb.h"

namespace caffe {

/**
 * @brief Provides data to the Net generated by a Filler.
 *
 * TODO(dox): thorough documentation for Forward and proto params.
 */
template <typename Dtype>
class DummyDataLayer : public Layer<Dtype> {
 public:
  explicit DummyDataLayer(const LayerParameter& param)
      : Layer<Dtype>(param) {}
  virtual void LayerSetUp(const vector<Blob<Dtype>*>& bottom,
      const vector<Blob<Dtype>*>& top);
  // Data layers should be shared by multiple solvers in parallel
  virtual inline bool ShareInParallel() const { return true; }
  // Data layers have no bottoms, so reshaping is trivial.
  virtual void Reshape(const vector<Blob<Dtype>*>& bottom,
      const vector<Blob<Dtype>*>& top) {}

  virtual inline const char* type() const { return "DummyData"; }
  virtual inline int ExactNumBottomBlobs() const { return 0; }
  virtual inline int MinTopBlobs() const { return 1; }

 protected:
  virtual void Forward_cpu(const vector<Blob<Dtype>*>& bottom,
      const vector<Blob<Dtype>*>& top);
  virtual void Backward_cpu(const vector<Blob<Dtype>*>& top,
      const vector<bool>& propagate_down, const vector<Blob<Dtype>*>& bottom) {}
  virtual void Backward_gpu(const vector<Blob<Dtype>*>& top,
      const vector<bool>& propagate_down, const vector<Blob<Dtype>*>& bottom) {}

  vector<shared_ptr<Filler<Dtype> > > fillers_;
  vector<bool> refill_;
};

}  // namespace caffe

#endif  // CAFFE_DUMMY_DATA_LAYER_HPP_
