# Supplementary material for: An Advanced Deep Learning Approach for Ki-67 Stained Hotspot Detection and Proliferation Rate Scoring for Prognostic Evaluation of Breast Cancer
Source: Sci Rep. 2017 Jun 12;7:3213. doi: 10.1038/s41598-017-03405-5 (PMC5468356; doi:10.1038/s41598-017-03405-5)
Supplement: Supplementary file 2 — Supplementary source code [file 41598_2017_3405_MOESM2_ESM.zip › caffe/include/caffe/layers/lstm_layer.hpp]

#ifndef CAFFE_LSTM_LAYER_HPP_
#define CAFFE_LSTM_LAYER_HPP_

#include <string>
#include <utility>
#include <vector>

#include "caffe/blob.hpp"
#include "caffe/common.hpp"
#include "caffe/layer.hpp"
#include "caffe/layers/recurrent_layer.hpp"
#include "caffe/net.hpp"
#include "caffe/proto/caffe.pb.h"

namespace caffe {

template <typename Dtype> class RecurrentLayer;

/**
 * @brief Processes sequential inputs using a "Long Short-Term Memory" (LSTM)
 *        [1] style recurrent neural network (RNN). Implemented by unrolling
 *        the LSTM computation through time.
 *
 * The specific architecture used in this implementation is as described in
 * "Learning to Execute" [2], reproduced below:
 *     i_t := \sigmoid[ W_{hi} * h_{t-1} + W_{xi} * x_t + b_i ]
 *     f_t := \sigmoid[ W_{hf} * h_{t-1} + W_{xf} * x_t + b_f ]
 *     o_t := \sigmoid[ W_{ho} * h_{t-1} + W_{xo} * x_t + b_o ]
 *     g_t :=    \tanh[ W_{hg} * h_{t-1} + W_{xg} * x_t + b_g ]
 *     c_t := (f_t .* c_{t-1}) + (i_t .* g_t)
 *     h_t := o_t .* \tanh[c_t]
 * In the implementation, the i, f, o, and g computations are performed as a
 * single inner product.
 *
 * Notably, this implementation lacks the "diagonal" gates, as used in the
 * LSTM architectures described by Alex Graves [3] and others.
 *
 * [1] Hochreiter, Sepp, and Schmidhuber, Jürgen. "Long short-term memory."
 *     Neural Computation 9, no. 8 (1997): 1735-1780.
 *
 * [2] Zaremba, Wojciech, and Sutskever, Ilya. "Learning to execute."
 *     arXiv preprint arXiv:1410.4615 (2014).
 *
 * [3] Graves, Alex. "Generating sequences with recurrent neural networks."
 *     arXiv preprint arXiv:1308.0850 (2013).
 */
template <typename Dtype>
class LSTMLayer : public RecurrentLayer<Dtype> {
 public:
  explicit LSTMLayer(const LayerParameter& param)
      : RecurrentLayer<Dtype>(param) {}

  virtual inline const char* type() const { return "LSTM"; }

 protected:
  virtual void FillUnrolledNet(NetParameter* net_param) const;
  virtual void RecurrentInputBlobNames(vector<string>* names) const;
  virtual void RecurrentOutputBlobNames(vector<string>* names) const;
  virtual void RecurrentInputShapes(vector<BlobShape>* shapes) const;
  virtual void OutputBlobNames(vector<string>* names) const;
};

/**
 * @brief A helper for LSTMLayer: computes a single timestep of the
 *        non-linearity of the LSTM, producing the updated cell and hidden
 *        states.
 */
template <typename Dtype>
class LSTMUnitLayer : public Layer<Dtype> {
 public:
  explicit LSTMUnitLayer(const LayerParameter& param)
      : Layer<Dtype>(param) {}
  virtual void Reshape(const vector<Blob<Dtype>*>& bottom,
      const vector<Blob<Dtype>*>& top);

  virtual inline const char* type() const { return "LSTMUnit"; }
  virtual inline int ExactNumBottomBlobs() const { return 3; }
  virtual inline int ExactNumTopBlobs() const { return 2; }

  virtual inline bool AllowForceBackward(const int bottom_index) const {
    // Can't propagate to sequence continuation indicators.
    return bottom_index != 2;
  }

 protected:
  /**
   * @param bottom input Blob vector (length 3)
   *   -# @f$ (1 \times N \times D) @f$
   *      the previous timestep cell state @f$ c_{t-1} @f$
   *   -# @f$ (1 \times N \times 4D) @f$
   *      the "gate inputs" @f$ [i_t', f_t', o_t', g_t'] @f$
   *   -# @f$ (1 \times N) @f$
   *      the sequence continuation indicators  @f$ \delta_t @f$
   * @param top output Blob vector (length 2)
   *   -# @f$ (1 \times N \times D) @f$
   *      the updated cell state @f$ c_t @f$, computed as:
   *          i_t := \sigmoid[i_t']
   *          f_t := \sigmoid[f_t']
   *          o_t := \sigmoid[o_t']
   *          g_t := \tanh[g_t']
   *          c_t := cont_t * (f_t .* c_{t-1}) + (i_t .* g_t)
   *   -# @f$ (1 \times N \times D) @f$
   *      the updated hidden state @f$ h_t @f$, computed as:
   *          h_t := o_t .* \tanh[c_t]
   */
  virtual void Forward_cpu(const vector<Blob<Dtype>*>& bottom,
      const vector<Blob<Dtype>*>& top);
  virtual void Forward_gpu(const vector<Blob<Dtype>*>& bottom,
      const vector<Blob<Dtype>*>& top);

  /**
   * @brief Computes the error gradient w.r.t. the LSTMUnit inputs.
   *
   * @param top output Blob vector (length 2), providing the error gradient with
   *        respect to the outputs
   *   -# @f$ (1 \times N \times D) @f$:
   *      containing error gradients @f$ \frac{\partial E}{\partial c_t} @f$
   *      with respect to the updated cell state @f$ c_t @f$
   *   -# @f$ (1 \times N \times D) @f$:
   *      containing error gradients @f$ \frac{\partial E}{\partial h_t} @f$
   *      with respect to the updated cell state @f$ h_t @f$
   * @param propagate_down see Layer::Backward.
   * @param bottom input Blob vector (length 3), into which the error gradients
   *        with respect to the LSTMUnit inputs @f$ c_{t-1} @f$ and the gate
   *        inputs are computed.  Computatation of the error gradients w.r.t.
   *        the sequence indicators is not implemented.
   *   -# @f$ (1 \times N \times D) @f$
   *      the error gradient w.r.t. the previous timestep cell state
   *      @f$ c_{t-1} @f$
   *   -# @f$ (1 \times N \times 4D) @f$
   *      the error gradient w.r.t. the "gate inputs"
   *      @f$ [
   *          \frac{\partial E}{\partial i_t}
   *          \frac{\partial E}{\partial f_t}
   *          \frac{\partial E}{\partial o_t}
   *          \frac{\partial E}{\partial g_t}
   *          ] @f$
   *   -# @f$ (1 \times 1 \times N) @f$
   *      the gradient w.r.t. the sequence continuation indicators
   *      @f$ \delta_t @f$ is currently not computed.
   */
  virtual void Backward_cpu(const vector<Blob<Dtype>*>& top,
      const vector<bool>& propagate_down, const vector<Blob<Dtype>*>& bottom);
  virtual void Backward_gpu(const vector<Blob<Dtype>*>& top,
      const vector<bool>& propagate_down, const vector<Blob<Dtype>*>& bottom);

  /// @brief The hidden and output dimension.
  int hidden_dim_;
  Blob<Dtype> X_acts_;
};

}  // namespace caffe

#endif  // CAFFE_LSTM_LAYER_HPP_
