# Supplementary material for: An Advanced Deep Learning Approach for Ki-67 Stained Hotspot Detection and Proliferation Rate Scoring for Prognostic Evaluation of Breast Cancer
Source: Sci Rep. 2017 Jun 12;7:3213. doi: 10.1038/s41598-017-03405-5 (PMC5468356; doi:10.1038/s41598-017-03405-5)
Supplement: Supplementary file 2 — Supplementary source code [file 41598_2017_3405_MOESM2_ESM.zip › caffe/include/caffe/layers/mvn_layer.hpp]

#ifndef CAFFE_MVN_LAYER_HPP_
#define CAFFE_MVN_LAYER_HPP_

#include <vector>

#include "caffe/blob.hpp"
#include "caffe/layer.hpp"
#include "caffe/proto/caffe.pb.h"

namespace caffe {

/**
 * @brief Normalizes the input to have 0-mean and/or unit (1) variance.
 *
 * TODO(dox): thorough documentation for Forward, Backward, and proto params.
 */
template <typename Dtype>
class MVNLayer : public Layer<Dtype> {
 public:
  explicit MVNLayer(const LayerParameter& param)
      : Layer<Dtype>(param) {}
  virtual void Reshape(const vector<Blob<Dtype>*>& bottom,
      const vector<Blob<Dtype>*>& top);

  virtual inline const char* type() const { return "MVN"; }
  virtual inline int ExactNumBottomBlobs() const { return 1; }
  virtual inline int ExactNumTopBlobs() const { return 1; }

 protected:
  virtual void Forward_cpu(const vector<Blob<Dtype>*>& bottom,
      const vector<Blob<Dtype>*>& top);
  virtual void Forward_gpu(const vector<Blob<Dtype>*>& bottom,
      const vector<Blob<Dtype>*>& top);
  virtual void Backward_cpu(const vector<Blob<Dtype>*>& top,
      const vector<bool>& propagate_down, const vector<Blob<Dtype>*>& bottom);
  virtual void Backward_gpu(const vector<Blob<Dtype>*>& top,
     const vector<bool>& propagate_down, const vector<Blob<Dtype>*>& bottom);

  Blob<Dtype> mean_, variance_, temp_;

  /// sum_multiplier is used to carry out sum using BLAS
  Blob<Dtype> sum_multiplier_;
  Dtype eps_;
};

}  // namespace caffe

#endif  // CAFFE_MVN_LAYER_HPP_
