# Supplementary material for: An Advanced Deep Learning Approach for Ki-67 Stained Hotspot Detection and Proliferation Rate Scoring for Prognostic Evaluation of Breast Cancer
Source: Sci Rep. 2017 Jun 12;7:3213. doi: 10.1038/s41598-017-03405-5 (PMC5468356; doi:10.1038/s41598-017-03405-5)
Supplement: Supplementary file 2 — Supplementary source code [file 41598_2017_3405_MOESM2_ESM.zip › caffe/include/caffe/layers/neuron_layer.hpp]

#ifndef CAFFE_NEURON_LAYER_HPP_
#define CAFFE_NEURON_LAYER_HPP_

#include <vector>

#include "caffe/blob.hpp"
#include "caffe/layer.hpp"
#include "caffe/proto/caffe.pb.h"

namespace caffe {

/**
 * @brief An interface for layers that take one blob as input (@f$ x @f$)
 *        and produce one equally-sized blob as output (@f$ y @f$), where
 *        each element of the output depends only on the corresponding input
 *        element.
 */
template <typename Dtype>
class NeuronLayer : public Layer<Dtype> {
 public:
  explicit NeuronLayer(const LayerParameter& param)
     : Layer<Dtype>(param) {}
  virtual void Reshape(const vector<Blob<Dtype>*>& bottom,
      const vector<Blob<Dtype>*>& top);

  virtual inline int ExactNumBottomBlobs() const { return 1; }
  virtual inline int ExactNumTopBlobs() const { return 1; }
};

}  // namespace caffe

#endif  // CAFFE_NEURON_LAYER_HPP_
