# Supplementary material for: An Advanced Deep Learning Approach for Ki-67 Stained Hotspot Detection and Proliferation Rate Scoring for Prognostic Evaluation of Breast Cancer
Source: Sci Rep. 2017 Jun 12;7:3213. doi: 10.1038/s41598-017-03405-5 (PMC5468356; doi:10.1038/s41598-017-03405-5)
Supplement: Supplementary file 2 — Supplementary source code [file 41598_2017_3405_MOESM2_ESM.zip › caffe/include/caffe/layers/reshape_layer.hpp]

#ifndef CAFFE_XXX_LAYER_HPP_
#define CAFFE_XXX_LAYER_HPP_

#include <vector>

#include "caffe/blob.hpp"
#include "caffe/layer.hpp"
#include "caffe/proto/caffe.pb.h"

namespace caffe {

/*
 * @brief Reshapes the input Blob into an arbitrary-sized output Blob.
 *
 * Note: similarly to FlattenLayer, this layer does not change the input values
 * (see FlattenLayer, Blob::ShareData and Blob::ShareDiff).
 */
template <typename Dtype>
class ReshapeLayer : public Layer<Dtype> {
 public:
  explicit ReshapeLayer(const LayerParameter& param)
      : Layer<Dtype>(param) {}
  virtual void LayerSetUp(const vector<Blob<Dtype>*>& bottom,
      const vector<Blob<Dtype>*>& top);
  virtual void Reshape(const vector<Blob<Dtype>*>& bottom,
      const vector<Blob<Dtype>*>& top);

  virtual inline const char* type() const { return "Reshape"; }
  virtual inline int ExactNumBottomBlobs() const { return 1; }
  virtual inline int ExactNumTopBlobs() const { return 1; }

 protected:
  virtual void Forward_cpu(const vector<Blob<Dtype>*>& bottom,
      const vector<Blob<Dtype>*>& top) {}
  virtual void Backward_cpu(const vector<Blob<Dtype>*>& top,
      const vector<bool>& propagate_down, const vector<Blob<Dtype>*>& bottom) {}
  virtual void Forward_gpu(const vector<Blob<Dtype>*>& bottom,
      const vector<Blob<Dtype>*>& top) {}
  virtual void Backward_gpu(const vector<Blob<Dtype>*>& top,
      const vector<bool>& propagate_down, const vector<Blob<Dtype>*>& bottom) {}

  /// @brief vector of axes indices whose dimensions we'll copy from the bottom
  vector<int> copy_axes_;
  /// @brief the index of the axis whose dimension we infer, or -1 if none
  int inferred_axis_;
  /// @brief the product of the "constant" output dimensions
  int constant_count_;
};

}  // namespace caffe

#endif  // CAFFE_XXX_LAYER_HPP_
