# Supplementary material for: An Advanced Deep Learning Approach for Ki-67 Stained Hotspot Detection and Proliferation Rate Scoring for Prognostic Evaluation of Breast Cancer
Source: Sci Rep. 2017 Jun 12;7:3213. doi: 10.1038/s41598-017-03405-5 (PMC5468356; doi:10.1038/s41598-017-03405-5)
Supplement: Supplementary file 2 — Supplementary source code [file 41598_2017_3405_MOESM2_ESM.zip › caffe/include/caffe/layers/rnn_layer.hpp]

#ifndef CAFFE_RNN_LAYER_HPP_
#define CAFFE_RNN_LAYER_HPP_

#include <string>
#include <utility>
#include <vector>

#include "caffe/blob.hpp"
#include "caffe/common.hpp"
#include "caffe/layer.hpp"
#include "caffe/layers/recurrent_layer.hpp"
#include "caffe/net.hpp"
#include "caffe/proto/caffe.pb.h"

namespace caffe {

template <typename Dtype> class RecurrentLayer;

/**
 * @brief Processes time-varying inputs using a simple recurrent neural network
 *        (RNN). Implemented as a network unrolling the RNN computation in time.
 *
 * Given time-varying inputs @f$ x_t @f$, computes hidden state @f$
 *     h_t := \tanh[ W_{hh} h_{t_1} + W_{xh} x_t + b_h ]
 * @f$, and outputs @f$
 *     o_t := \tanh[ W_{ho} h_t + b_o ]
 * @f$.
 */
template <typename Dtype>
class RNNLayer : public RecurrentLayer<Dtype> {
 public:
  explicit RNNLayer(const LayerParameter& param)
      : RecurrentLayer<Dtype>(param) {}

  virtual inline const char* type() const { return "RNN"; }

 protected:
  virtual void FillUnrolledNet(NetParameter* net_param) const;
  virtual void RecurrentInputBlobNames(vector<string>* names) const;
  virtual void RecurrentOutputBlobNames(vector<string>* names) const;
  virtual void RecurrentInputShapes(vector<BlobShape>* shapes) const;
  virtual void OutputBlobNames(vector<string>* names) const;
};

}  // namespace caffe

#endif  // CAFFE_RNN_LAYER_HPP_
