# Supplementary material for: An Advanced Deep Learning Approach for Ki-67 Stained Hotspot Detection and Proliferation Rate Scoring for Prognostic Evaluation of Breast Cancer
Source: Sci Rep. 2017 Jun 12;7:3213. doi: 10.1038/s41598-017-03405-5 (PMC5468356; doi:10.1038/s41598-017-03405-5)
Supplement: Supplementary file 2 — Supplementary source code [file 41598_2017_3405_MOESM2_ESM.zip › caffe/include/caffe/layers/silence_layer.hpp]

#ifndef CAFFE_SILENCE_LAYER_HPP_
#define CAFFE_SILENCE_LAYER_HPP_

#include <vector>

#include "caffe/blob.hpp"
#include "caffe/layer.hpp"
#include "caffe/proto/caffe.pb.h"

namespace caffe {

/**
 * @brief Ignores bottom blobs while producing no top blobs. (This is useful
 *        to suppress outputs during testing.)
 */
template <typename Dtype>
class SilenceLayer : public Layer<Dtype> {
 public:
  explicit SilenceLayer(const LayerParameter& param)
      : Layer<Dtype>(param) {}
  virtual void Reshape(const vector<Blob<Dtype>*>& bottom,
      const vector<Blob<Dtype>*>& top) {}

  virtual inline const char* type() const { return "Silence"; }
  virtual inline int MinBottomBlobs() const { return 1; }
  virtual inline int ExactNumTopBlobs() const { return 0; }

 protected:
  virtual void Forward_cpu(const vector<Blob<Dtype>*>& bottom,
      const vector<Blob<Dtype>*>& top) {}
  // We can't define Forward_gpu here, since STUB_GPU will provide
  // its own definition for CPU_ONLY mode.
  virtual void Forward_gpu(const vector<Blob<Dtype>*>& bottom,
      const vector<Blob<Dtype>*>& top);
  virtual void Backward_cpu(const vector<Blob<Dtype>*>& top,
      const vector<bool>& propagate_down, const vector<Blob<Dtype>*>& bottom);
  virtual void Backward_gpu(const vector<Blob<Dtype>*>& top,
      const vector<bool>& propagate_down, const vector<Blob<Dtype>*>& bottom);
};

}  // namespace caffe

#endif  // CAFFE_SILENCE_LAYER_HPP_
