# Supplementary material for: An Advanced Deep Learning Approach for Ki-67 Stained Hotspot Detection and Proliferation Rate Scoring for Prognostic Evaluation of Breast Cancer
Source: Sci Rep. 2017 Jun 12;7:3213. doi: 10.1038/s41598-017-03405-5 (PMC5468356; doi:10.1038/s41598-017-03405-5)
Supplement: Supplementary file 2 — Supplementary source code [file 41598_2017_3405_MOESM2_ESM.zip › caffe/include/caffe/layers/threshold_layer.hpp]

#ifndef CAFFE_THRESHOLD_LAYER_HPP_
#define CAFFE_THRESHOLD_LAYER_HPP_

#include <vector>

#include "caffe/blob.hpp"
#include "caffe/layer.hpp"
#include "caffe/proto/caffe.pb.h"

#include "caffe/layers/neuron_layer.hpp"

namespace caffe {

/**
 * @brief Tests whether the input exceeds a threshold: outputs 1 for inputs
 *        above threshold; 0 otherwise.
 */
template <typename Dtype>
class ThresholdLayer : public NeuronLayer<Dtype> {
 public:
  /**
   * @param param provides ThresholdParameter threshold_param,
   *     with ThresholdLayer options:
   *   - threshold (\b optional, default 0).
   *     the threshold value @f$ t @f$ to which the input values are compared.
   */
  explicit ThresholdLayer(const LayerParameter& param)
      : NeuronLayer<Dtype>(param) {}
  virtual void LayerSetUp(const vector<Blob<Dtype>*>& bottom,
      const vector<Blob<Dtype>*>& top);

  virtual inline const char* type() const { return "Threshold"; }

 protected:
  /**
   * @param bottom input Blob vector (length 1)
   *   -# @f$ (N \times C \times H \times W) @f$
   *      the inputs @f$ x @f$
   * @param top output Blob vector (length 1)
   *   -# @f$ (N \times C \times H \times W) @f$
   *      the computed outputs @f$
   *       y = \left\{
   *       \begin{array}{lr}
   *         0 & \mathrm{if} \; x \le t \\
   *         1 & \mathrm{if} \; x > t
   *       \end{array} \right.
   *      @f$
   */
  virtual void Forward_cpu(const vector<Blob<Dtype>*>& bottom,
      const vector<Blob<Dtype>*>& top);
  virtual void Forward_gpu(const vector<Blob<Dtype>*>& bottom,
      const vector<Blob<Dtype>*>& top);
  /// @brief Not implemented (non-differentiable function)
  virtual void Backward_cpu(const vector<Blob<Dtype>*>& top,
      const vector<bool>& propagate_down, const vector<Blob<Dtype>*>& bottom) {
    NOT_IMPLEMENTED;
  }

  Dtype threshold_;
};

}  // namespace caffe

#endif  // CAFFE_THRESHOLD_LAYER_HPP_
