# Supplementary material for: An Advanced Deep Learning Approach for Ki-67 Stained Hotspot Detection and Proliferation Rate Scoring for Prognostic Evaluation of Breast Cancer
Source: Sci Rep. 2017 Jun 12;7:3213. doi: 10.1038/s41598-017-03405-5 (PMC5468356; doi:10.1038/s41598-017-03405-5)
Supplement: Supplementary file 2 — Supplementary source code [file 41598_2017_3405_MOESM2_ESM.zip › caffe/include/caffe/util/blocking_queue.hpp]

#ifndef CAFFE_UTIL_BLOCKING_QUEUE_HPP_
#define CAFFE_UTIL_BLOCKING_QUEUE_HPP_

#include <queue>
#include <string>

namespace caffe {

template<typename T>
class BlockingQueue {
 public:
  explicit BlockingQueue();

  void push(const T& t);

  bool try_pop(T* t);

  // This logs a message if the threads needs to be blocked
  // useful for detecting e.g. when data feeding is too slow
  T pop(const string& log_on_wait = "");

  bool try_peek(T* t);

  // Return element without removing it
  T peek();

  size_t size() const;

 protected:
  /**
   Move synchronization fields out instead of including boost/thread.hpp
   to avoid a boost/NVCC issues (#1009, #1010) on OSX. Also fails on
   Linux CUDA 7.0.18.
   */
  class sync;

  std::queue<T> queue_;
  shared_ptr<sync> sync_;

DISABLE_COPY_AND_ASSIGN(BlockingQueue);
};

}  // namespace caffe

#endif
