# Supplementary material for: An Advanced Deep Learning Approach for Ki-67 Stained Hotspot Detection and Proliferation Rate Scoring for Prognostic Evaluation of Breast Cancer
Source: Sci Rep. 2017 Jun 12;7:3213. doi: 10.1038/s41598-017-03405-5 (PMC5468356; doi:10.1038/s41598-017-03405-5)
Supplement: Supplementary file 2 — Supplementary source code [file 41598_2017_3405_MOESM2_ESM.zip › caffe/include/caffe/util/db.hpp]

#ifndef CAFFE_UTIL_DB_HPP
#define CAFFE_UTIL_DB_HPP

#include <string>

#include "caffe/common.hpp"
#include "caffe/proto/caffe.pb.h"

namespace caffe { namespace db {

enum Mode { READ, WRITE, NEW };

class Cursor {
 public:
  Cursor() { }
  virtual ~Cursor() { }
  virtual void SeekToFirst() = 0;
  virtual void Next() = 0;
  virtual string key() = 0;
  virtual string value() = 0;
  virtual bool valid() = 0;

  DISABLE_COPY_AND_ASSIGN(Cursor);
};

class Transaction {
 public:
  Transaction() { }
  virtual ~Transaction() { }
  virtual void Put(const string& key, const string& value) = 0;
  virtual void Commit() = 0;

  DISABLE_COPY_AND_ASSIGN(Transaction);
};

class DB {
 public:
  DB() { }
  virtual ~DB() { }
  virtual void Open(const string& source, Mode mode) = 0;
  virtual void Close() = 0;
  virtual Cursor* NewCursor() = 0;
  virtual Transaction* NewTransaction() = 0;

  DISABLE_COPY_AND_ASSIGN(DB);
};

DB* GetDB(DataParameter::DB backend);
DB* GetDB(const string& backend);

}  // namespace db
}  // namespace caffe

#endif  // CAFFE_UTIL_DB_HPP
