# Supplementary material for: An Advanced Deep Learning Approach for Ki-67 Stained Hotspot Detection and Proliferation Rate Scoring for Prognostic Evaluation of Breast Cancer
Source: Sci Rep. 2017 Jun 12;7:3213. doi: 10.1038/s41598-017-03405-5 (PMC5468356; doi:10.1038/s41598-017-03405-5)
Supplement: Supplementary file 2 — Supplementary source code [file 41598_2017_3405_MOESM2_ESM.zip › caffe/include/caffe/util/db_leveldb.hpp]

#ifdef USE_LEVELDB
#ifndef CAFFE_UTIL_DB_LEVELDB_HPP
#define CAFFE_UTIL_DB_LEVELDB_HPP

#include <string>

#include "leveldb/db.h"
#include "leveldb/write_batch.h"

#include "caffe/util/db.hpp"

namespace caffe { namespace db {

class LevelDBCursor : public Cursor {
 public:
  explicit LevelDBCursor(leveldb::Iterator* iter)
    : iter_(iter) {
    SeekToFirst();
    CHECK(iter_->status().ok()) << iter_->status().ToString();
  }
  ~LevelDBCursor() { delete iter_; }
  virtual void SeekToFirst() { iter_->SeekToFirst(); }
  virtual void Next() { iter_->Next(); }
  virtual string key() { return iter_->key().ToString(); }
  virtual string value() { return iter_->value().ToString(); }
  virtual bool valid() { return iter_->Valid(); }

 private:
  leveldb::Iterator* iter_;
};

class LevelDBTransaction : public Transaction {
 public:
  explicit LevelDBTransaction(leveldb::DB* db) : db_(db) { CHECK_NOTNULL(db_); }
  virtual void Put(const string& key, const string& value) {
    batch_.Put(key, value);
  }
  virtual void Commit() {
    leveldb::Status status = db_->Write(leveldb::WriteOptions(), &batch_);
    CHECK(status.ok()) << "Failed to write batch to leveldb "
                       << std::endl << status.ToString();
  }

 private:
  leveldb::DB* db_;
  leveldb::WriteBatch batch_;

  DISABLE_COPY_AND_ASSIGN(LevelDBTransaction);
};

class LevelDB : public DB {
 public:
  LevelDB() : db_(NULL) { }
  virtual ~LevelDB() { Close(); }
  virtual void Open(const string& source, Mode mode);
  virtual void Close() {
    if (db_ != NULL) {
      delete db_;
      db_ = NULL;
    }
  }
  virtual LevelDBCursor* NewCursor() {
    return new LevelDBCursor(db_->NewIterator(leveldb::ReadOptions()));
  }
  virtual LevelDBTransaction* NewTransaction() {
    return new LevelDBTransaction(db_);
  }

 private:
  leveldb::DB* db_;
};


}  // namespace db
}  // namespace caffe

#endif  // CAFFE_UTIL_DB_LEVELDB_HPP
#endif  // USE_LEVELDB
