# Supplementary material for: An Advanced Deep Learning Approach for Ki-67 Stained Hotspot Detection and Proliferation Rate Scoring for Prognostic Evaluation of Breast Cancer
Source: Sci Rep. 2017 Jun 12;7:3213. doi: 10.1038/s41598-017-03405-5 (PMC5468356; doi:10.1038/s41598-017-03405-5)
Supplement: Supplementary file 2 — Supplementary source code [file 41598_2017_3405_MOESM2_ESM.zip › caffe/include/caffe/util/format.hpp]

#ifndef CAFFE_UTIL_FORMAT_H_
#define CAFFE_UTIL_FORMAT_H_

#include <iomanip>  // NOLINT(readability/streams)
#include <sstream>  // NOLINT(readability/streams)
#include <string>

namespace caffe {

inline std::string format_int(int n, int numberOfLeadingZeros = 0 ) {
  std::ostringstream s;
  s << std::setw(numberOfLeadingZeros) << std::setfill('0') << n;
  return s.str();
}

}

#endif   // CAFFE_UTIL_FORMAT_H_
