# Supplementary material for: An Advanced Deep Learning Approach for Ki-67 Stained Hotspot Detection and Proliferation Rate Scoring for Prognostic Evaluation of Breast Cancer
Source: Sci Rep. 2017 Jun 12;7:3213. doi: 10.1038/s41598-017-03405-5 (PMC5468356; doi:10.1038/s41598-017-03405-5)
Supplement: Supplementary file 2 — Supplementary source code [file 41598_2017_3405_MOESM2_ESM.zip › caffe/include/caffe/util/gpu_util.cuh]

#ifndef CAFFE_UTIL_GPU_UTIL_H_
#define CAFFE_UTIL_GPU_UTIL_H_

namespace caffe {

template <typename Dtype>
inline __device__ Dtype caffe_gpu_atomic_add(const Dtype val, Dtype* address);

template <>
inline __device__
float caffe_gpu_atomic_add(const float val, float* address) {
  return atomicAdd(address, val);
}

// double atomicAdd implementation taken from:
// http://docs.nvidia.com/cuda/cuda-c-programming-guide/#axzz3PVCpVsEG
template <>
inline __device__
double caffe_gpu_atomic_add(const double val, double* address) {
  unsigned long long int* address_as_ull =  // NOLINT(runtime/int)
      // NOLINT_NEXT_LINE(runtime/int)
      reinterpret_cast<unsigned long long int*>(address);
  unsigned long long int old = *address_as_ull;  // NOLINT(runtime/int)
  unsigned long long int assumed;  // NOLINT(runtime/int)
  do {
    assumed = old;
    old = atomicCAS(address_as_ull, assumed,
        __double_as_longlong(val + __longlong_as_double(assumed)));
  } while (assumed != old);
  return __longlong_as_double(old);
}

}  // namespace caffe

#endif  // CAFFE_UTIL_GPU_UTIL_H_
