# Supplementary material for: An Advanced Deep Learning Approach for Ki-67 Stained Hotspot Detection and Proliferation Rate Scoring for Prognostic Evaluation of Breast Cancer
Source: Sci Rep. 2017 Jun 12;7:3213. doi: 10.1038/s41598-017-03405-5 (PMC5468356; doi:10.1038/s41598-017-03405-5)
Supplement: Supplementary file 2 — Supplementary source code [file 41598_2017_3405_MOESM2_ESM.zip › caffe/include/caffe/util/im2col.hpp]

#ifndef _CAFFE_UTIL_IM2COL_HPP_
#define _CAFFE_UTIL_IM2COL_HPP_

namespace caffe {

template <typename Dtype>
void im2col_nd_cpu(const Dtype* data_im, const int num_spatial_axes,
    const int* im_shape, const int* col_shape,
    const int* kernel_shape, const int* pad, const int* stride,
    const int* dilation, Dtype* data_col);

template <typename Dtype>
void im2col_cpu(const Dtype* data_im, const int channels,
    const int height, const int width, const int kernel_h, const int kernel_w,
    const int pad_h, const int pad_w, const int stride_h,
    const int stride_w, const int dilation_h, const int dilation_w,
    Dtype* data_col);

template <typename Dtype>
void col2im_nd_cpu(const Dtype* data_col, const int num_spatial_axes,
    const int* im_shape, const int* col_shape,
    const int* kernel_shape, const int* pad, const int* stride,
    const int* dilation, Dtype* data_im);

template <typename Dtype>
void col2im_cpu(const Dtype* data_col, const int channels,
    const int height, const int width, const int kernel_h, const int kernel_w,
    const int pad_h, const int pad_w, const int stride_h,
    const int stride_w, const int dilation_h, const int dilation_w,
    Dtype* data_im);

template <typename Dtype>
void im2col_nd_gpu(const Dtype* data_im, const int num_spatial_axes,
    const int col_size, const int* im_shape, const int* col_shape,
    const int* kernel_shape, const int* pad, const int* stride,
    const int* dilation, Dtype* data_col);

template <typename Dtype>
void im2col_gpu(const Dtype* data_im, const int channels,
    const int height, const int width, const int kernel_h, const int kernel_w,
    const int pad_h, const int pad_w, const int stride_h,
    const int stride_w, const int dilation_h, const int dilation_w,
    Dtype* data_col);

template <typename Dtype>
void col2im_nd_gpu(const Dtype* data_col, const int num_spatial_axes,
    const int im_size, const int* im_shape, const int* col_shape,
    const int* kernel_shape, const int* pad, const int* stride,
    const int* dilation, Dtype* data_im);

template <typename Dtype>
void col2im_gpu(const Dtype* data_col, const int channels,
    const int height, const int width, const int kernel_h, const int kernel_w,
    const int pad_h, const int pad_w, const int stride_h,
    const int stride_w, const int dilation_h, const int dilation_w,
    Dtype* data_im);

}  // namespace caffe

#endif  // CAFFE_UTIL_IM2COL_HPP_
