# Supplementary material for: An Advanced Deep Learning Approach for Ki-67 Stained Hotspot Detection and Proliferation Rate Scoring for Prognostic Evaluation of Breast Cancer
Source: Sci Rep. 2017 Jun 12;7:3213. doi: 10.1038/s41598-017-03405-5 (PMC5468356; doi:10.1038/s41598-017-03405-5)
Supplement: Supplementary file 2 — Supplementary source code [file 41598_2017_3405_MOESM2_ESM.zip › caffe/include/caffe/util/insert_splits.hpp]

#ifndef _CAFFE_UTIL_INSERT_SPLITS_HPP_
#define _CAFFE_UTIL_INSERT_SPLITS_HPP_

#include <string>

#include "caffe/proto/caffe.pb.h"

namespace caffe {

// Copy NetParameters with SplitLayers added to replace any shared bottom
// blobs with unique bottom blobs provided by the SplitLayer.
void InsertSplits(const NetParameter& param, NetParameter* param_split);

void ConfigureSplitLayer(const string& layer_name, const string& blob_name,
    const int blob_idx, const int split_count, const float loss_weight,
    LayerParameter* split_layer_param);

string SplitLayerName(const string& layer_name, const string& blob_name,
    const int blob_idx);

string SplitBlobName(const string& layer_name, const string& blob_name,
    const int blob_idx, const int split_idx);

}  // namespace caffe

#endif  // CAFFE_UTIL_INSERT_SPLITS_HPP_
