# Supplementary material for: An Advanced Deep Learning Approach for Ki-67 Stained Hotspot Detection and Proliferation Rate Scoring for Prognostic Evaluation of Breast Cancer
Source: Sci Rep. 2017 Jun 12;7:3213. doi: 10.1038/s41598-017-03405-5 (PMC5468356; doi:10.1038/s41598-017-03405-5)
Supplement: Supplementary file 2 — Supplementary source code [file 41598_2017_3405_MOESM2_ESM.zip › caffe/include/caffe/util/nccl.hpp]

#ifndef CAFFE_UTIL_NCCL_H_
#define CAFFE_UTIL_NCCL_H_
#ifdef USE_NCCL

#include <nccl.h>

#include "caffe/common.hpp"

#define NCCL_CHECK(condition) \
{ \
  ncclResult_t result = condition; \
  CHECK_EQ(result, ncclSuccess) << " " \
    << ncclGetErrorString(result); \
}

namespace caffe {

namespace nccl {

template <typename Dtype> class dataType;

template<> class dataType<float> {
 public:
  static const ncclDataType_t type = ncclFloat;
};
template<> class dataType<double> {
 public:
  static const ncclDataType_t type = ncclDouble;
};

}  // namespace nccl

}  // namespace caffe

#endif  // end USE_NCCL

#endif  // CAFFE_UTIL_NCCL_H_
