# Supplementary material for: An Advanced Deep Learning Approach for Ki-67 Stained Hotspot Detection and Proliferation Rate Scoring for Prognostic Evaluation of Breast Cancer
Source: Sci Rep. 2017 Jun 12;7:3213. doi: 10.1038/s41598-017-03405-5 (PMC5468356; doi:10.1038/s41598-017-03405-5)
Supplement: Supplementary file 2 — Supplementary source code [file 41598_2017_3405_MOESM2_ESM.zip › caffe/include/caffe/util/signal_handler.h]

#ifndef INCLUDE_CAFFE_UTIL_SIGNAL_HANDLER_H_
#define INCLUDE_CAFFE_UTIL_SIGNAL_HANDLER_H_

#include "caffe/proto/caffe.pb.h"
#include "caffe/solver.hpp"

namespace caffe {

class SignalHandler {
 public:
  // Contructor. Specify what action to take when a signal is received.
  SignalHandler(SolverAction::Enum SIGINT_action,
                SolverAction::Enum SIGHUP_action);
  ~SignalHandler();
  ActionCallback GetActionFunction();
 private:
  SolverAction::Enum CheckForSignals() const;
  SolverAction::Enum SIGINT_action_;
  SolverAction::Enum SIGHUP_action_;
};

}  // namespace caffe

#endif  // INCLUDE_CAFFE_UTIL_SIGNAL_HANDLER_H_
