# Supplementary material for: An Advanced Deep Learning Approach for Ki-67 Stained Hotspot Detection and Proliferation Rate Scoring for Prognostic Evaluation of Breast Cancer
Source: Sci Rep. 2017 Jun 12;7:3213. doi: 10.1038/s41598-017-03405-5 (PMC5468356; doi:10.1038/s41598-017-03405-5)
Supplement: Supplementary file 2 — Supplementary source code [file 41598_2017_3405_MOESM2_ESM.zip › caffe/matlab/+caffe/get_solver.m]

function solver = get_solver(solver_file)
% solver = get_solver(solver_file)
%   Construct a Solver object from solver_file

CHECK(ischar(solver_file), 'solver_file must be a string');
CHECK_FILE_EXIST(solver_file);
pSolver = caffe_('get_solver', solver_file);
solver = caffe.Solver(pSolver);

end
