# Supplementary material for: An Advanced Deep Learning Approach for Ki-67 Stained Hotspot Detection and Proliferation Rate Scoring for Prognostic Evaluation of Breast Cancer
Source: Sci Rep. 2017 Jun 12;7:3213. doi: 10.1038/s41598-017-03405-5 (PMC5468356; doi:10.1038/s41598-017-03405-5)
Supplement: Supplementary file 2 — Supplementary source code [file 41598_2017_3405_MOESM2_ESM.zip › caffe/matlab/+caffe/io.m]

classdef io
  % a class for input and output functions
  
  methods (Static)
    function im_data = load_image(im_file)
      % im_data = load_image(im_file)
      %   load an image from disk into Caffe-supported data format
      %   switch channels from RGB to BGR, make width the fastest dimension
      %   and convert to single
      %   returns im_data in W x H x C. For colored images, C = 3 in BGR
      %   channels, and for grayscale images, C = 1
      CHECK(ischar(im_file), 'im_file must be a string');
      CHECK_FILE_EXIST(im_file);
      im_data = imread(im_file);
      % permute channels from RGB to BGR for colored images
      if size(im_data, 3) == 3
        im_data = im_data(:, :, [3, 2, 1]);
      end
      % flip width and height to make width the fastest dimension
      im_data = permute(im_data, [2, 1, 3]);
      % convert from uint8 to single
      im_data = single(im_data);
    end
    function mean_data = read_mean(mean_proto_file)
      % mean_data = read_mean(mean_proto_file)
      %   read image mean data from binaryproto file
      %   returns mean_data in W x H x C with BGR channels
      CHECK(ischar(mean_proto_file), 'mean_proto_file must be a string');
      CHECK_FILE_EXIST(mean_proto_file);
      mean_data = caffe_('read_mean', mean_proto_file);
    end
    function write_mean(mean_data, mean_proto_file)
      % write_mean(mean_data, mean_proto_file)
      %   write image mean data to binaryproto file
      %   mean_data should be W x H x C with BGR channels
      CHECK(ischar(mean_proto_file), 'mean_proto_file must be a string');
      CHECK(isa(mean_data, 'single'), 'mean_data must be a SINGLE matrix');
      caffe_('write_mean', mean_data, mean_proto_file);
    end   
  end
end
