# Supplementary material for: An Advanced Deep Learning Approach for Ki-67 Stained Hotspot Detection and Proliferation Rate Scoring for Prognostic Evaluation of Breast Cancer
Source: Sci Rep. 2017 Jun 12;7:3213. doi: 10.1038/s41598-017-03405-5 (PMC5468356; doi:10.1038/s41598-017-03405-5)
Supplement: Supplementary file 2 — Supplementary source code [file 41598_2017_3405_MOESM2_ESM.zip › caffe/matlab/+caffe/Layer.m]

classdef Layer < handle
  % Wrapper class of caffe::Layer in matlab
  
  properties (Access = private)
    hLayer_self
    attributes
    % attributes fields:
    %     hBlob_blobs
  end
  properties (SetAccess = private)
    params
  end
  
  methods
    function self = Layer(hLayer_layer)
      CHECK(is_valid_handle(hLayer_layer), 'invalid Layer handle');
      
      % setup self handle and attributes
      self.hLayer_self = hLayer_layer;
      self.attributes = caffe_('layer_get_attr', self.hLayer_self);
      
      % setup weights
      self.params = caffe.Blob.empty();
      for n = 1:length(self.attributes.hBlob_blobs)
        self.params(n) = caffe.Blob(self.attributes.hBlob_blobs(n));
      end
    end
    function layer_type = type(self)
      layer_type = caffe_('layer_get_type', self.hLayer_self);
    end
  end
end
