# Supplementary material for: An Advanced Deep Learning Approach for Ki-67 Stained Hotspot Detection and Proliferation Rate Scoring for Prognostic Evaluation of Breast Cancer
Source: Sci Rep. 2017 Jun 12;7:3213. doi: 10.1038/s41598-017-03405-5 (PMC5468356; doi:10.1038/s41598-017-03405-5)
Supplement: Supplementary file 2 — Supplementary source code [file 41598_2017_3405_MOESM2_ESM.zip › caffe/matlab/+caffe/run_tests.m]

function results = run_tests()
% results = run_tests()
%   run all tests in this caffe matlab wrapper package

% use CPU for testing
caffe.set_mode_cpu();

% reset caffe before testing
caffe.reset_all();

% put all test cases here
results = [...
  run(caffe.test.test_net) ...
  run(caffe.test.test_solver) ...
  run(caffe.test.test_io) ];

% reset caffe after testing
caffe.reset_all();

end
