# Supplementary material for: An Advanced Deep Learning Approach for Ki-67 Stained Hotspot Detection and Proliferation Rate Scoring for Prognostic Evaluation of Breast Cancer
Source: Sci Rep. 2017 Jun 12;7:3213. doi: 10.1038/s41598-017-03405-5 (PMC5468356; doi:10.1038/s41598-017-03405-5)
Supplement: Supplementary file 2 — Supplementary source code [file 41598_2017_3405_MOESM2_ESM.zip › caffe/matlab/+caffe/set_device.m]

function set_device(device_id)
% set_device(device_id)
%   set Caffe's GPU device ID

CHECK(isscalar(device_id) && device_id >= 0, ...
  'device_id must be non-negative integer');
device_id = double(device_id);

caffe_('set_device', device_id);

end
