# Supplementary material for: An Advanced Deep Learning Approach for Ki-67 Stained Hotspot Detection and Proliferation Rate Scoring for Prognostic Evaluation of Breast Cancer
Source: Sci Rep. 2017 Jun 12;7:3213. doi: 10.1038/s41598-017-03405-5 (PMC5468356; doi:10.1038/s41598-017-03405-5)
Supplement: Supplementary file 2 — Supplementary source code [file 41598_2017_3405_MOESM2_ESM.zip › caffe/python/caffe/test/test_io.py]

import numpy as np
import unittest

import caffe

class TestBlobProtoToArray(unittest.TestCase):

    def test_old_format(self):
        data = np.zeros((10,10))
        blob = caffe.proto.caffe_pb2.BlobProto()
        blob.data.extend(list(data.flatten()))
        shape = (1,1,10,10)
        blob.num, blob.channels, blob.height, blob.width = shape

        arr = caffe.io.blobproto_to_array(blob)
        self.assertEqual(arr.shape, shape)

    def test_new_format(self):
        data = np.zeros((10,10))
        blob = caffe.proto.caffe_pb2.BlobProto()
        blob.data.extend(list(data.flatten()))
        blob.shape.dim.extend(list(data.shape))

        arr = caffe.io.blobproto_to_array(blob)
        self.assertEqual(arr.shape, data.shape)

    def test_no_shape(self):
        data = np.zeros((10,10))
        blob = caffe.proto.caffe_pb2.BlobProto()
        blob.data.extend(list(data.flatten()))

        with self.assertRaises(ValueError):
            caffe.io.blobproto_to_array(blob)

    def test_scalar(self):
        data = np.ones((1)) * 123
        blob = caffe.proto.caffe_pb2.BlobProto()
        blob.data.extend(list(data.flatten()))

        arr = caffe.io.blobproto_to_array(blob)
        self.assertEqual(arr, 123)


class TestArrayToDatum(unittest.TestCase):

    def test_label_none_size(self):
        # Set label
        d1 = caffe.io.array_to_datum(
            np.ones((10,10,3)), label=1)
        # Don't set label
        d2 = caffe.io.array_to_datum(
            np.ones((10,10,3)))
        # Not setting the label should result in a smaller object
        self.assertGreater(
            len(d1.SerializeToString()),
            len(d2.SerializeToString()))
