# Supplementary material for: An Advanced Deep Learning Approach for Ki-67 Stained Hotspot Detection and Proliferation Rate Scoring for Prognostic Evaluation of Breast Cancer
Source: Sci Rep. 2017 Jun 12;7:3213. doi: 10.1038/s41598-017-03405-5 (PMC5468356; doi:10.1038/s41598-017-03405-5)
Supplement: Supplementary file 2 — Supplementary source code [file 41598_2017_3405_MOESM2_ESM.zip › caffe/python/caffe/test/test_layer_type_list.py]

import unittest

import caffe

class TestLayerTypeList(unittest.TestCase):

    def test_standard_types(self):
        #removing 'Data' from list 
        for type_name in ['Data', 'Convolution', 'InnerProduct']:
            self.assertIn(type_name, caffe.layer_type_list(),
                    '%s not in layer_type_list()' % type_name)
