# Supplementary material for: An Advanced Deep Learning Approach for Ki-67 Stained Hotspot Detection and Proliferation Rate Scoring for Prognostic Evaluation of Breast Cancer
Source: Sci Rep. 2017 Jun 12;7:3213. doi: 10.1038/s41598-017-03405-5 (PMC5468356; doi:10.1038/s41598-017-03405-5)
Supplement: Supplementary file 2 — Supplementary source code [file 41598_2017_3405_MOESM2_ESM.zip › caffe/python/caffe/__init__.py]

from .pycaffe import Net, SGDSolver, NesterovSolver, AdaGradSolver, RMSPropSolver, AdaDeltaSolver, AdamSolver, NCCL, Timer
from ._caffe import init_log, log, set_mode_cpu, set_mode_gpu, set_device, Layer, get_solver, layer_type_list, set_random_seed, solver_count, set_solver_count, solver_rank, set_solver_rank, set_multiprocess, Layer, get_solver
from ._caffe import __version__
from .proto.caffe_pb2 import TRAIN, TEST
from .classifier import Classifier
from .detector import Detector
from . import io
from .net_spec import layers, params, NetSpec, to_proto
