# Supplementary material for: An Advanced Deep Learning Approach for Ki-67 Stained Hotspot Detection and Proliferation Rate Scoring for Prognostic Evaluation of Breast Cancer
Source: Sci Rep. 2017 Jun 12;7:3213. doi: 10.1038/s41598-017-03405-5 (PMC5468356; doi:10.1038/s41598-017-03405-5)
Supplement: Supplementary file 2 — Supplementary source code [file 41598_2017_3405_MOESM2_ESM.zip › caffe/python/CMakeLists.txt]

if(NOT HAVE_PYTHON)
  message(STATUS "Python interface is disabled or not all required dependencies found. Building without it...")
  return()
endif()

file(GLOB_RECURSE python_srcs ${PROJECT_SOURCE_DIR}/python/*.cpp)

add_library(pycaffe SHARED ${python_srcs})
caffe_default_properties(pycaffe)
set_target_properties(pycaffe PROPERTIES PREFIX "" OUTPUT_NAME "_caffe")
target_include_directories(pycaffe PUBLIC ${PYTHON_INCLUDE_DIRS} ${NUMPY_INCLUDE_DIR})
target_link_libraries(pycaffe PUBLIC ${Caffe_LINK} ${PYTHON_LIBRARIES})

if(UNIX OR APPLE)
    set(__linkname "${PROJECT_SOURCE_DIR}/python/caffe/_caffe.so")
    add_custom_command(TARGET pycaffe POST_BUILD
                       COMMAND ln -sf $<TARGET_LINKER_FILE:pycaffe> "${__linkname}"
                       COMMAND ${CMAKE_COMMAND} -E make_directory ${PROJECT_SOURCE_DIR}/python/caffe/proto
                       COMMAND touch ${PROJECT_SOURCE_DIR}/python/caffe/proto/__init__.py
                       COMMAND cp ${proto_gen_folder}/*.py ${PROJECT_SOURCE_DIR}/python/caffe/proto/
                       COMMENT "Creating symlink ${__linkname} -> ${PROJECT_BINARY_DIR}/lib/_caffe${Caffe_POSTFIX}.so")
endif()

# ---[ Install
# scripts
file(GLOB python_files *.py requirements.txt)
install(FILES ${python_files} DESTINATION python)

# module
install(DIRECTORY caffe
    DESTINATION python
    FILES_MATCHING
    PATTERN "*.py"
    PATTERN "ilsvrc_2012_mean.npy"
    PATTERN "test" EXCLUDE
    )

# _caffe.so
install(TARGETS pycaffe  DESTINATION python/caffe)
