# Supplementary material for: An Advanced Deep Learning Approach for Ki-67 Stained Hotspot Detection and Proliferation Rate Scoring for Prognostic Evaluation of Breast Cancer
Source: Sci Rep. 2017 Jun 12;7:3213. doi: 10.1038/s41598-017-03405-5 (PMC5468356; doi:10.1038/s41598-017-03405-5)
Supplement: Supplementary file 2 — Supplementary source code [file 41598_2017_3405_MOESM2_ESM.zip › caffe/python/requirements.txt]

Cython>=0.19.2
numpy>=1.7.1
scipy>=0.13.2
scikit-image>=0.9.3
matplotlib>=1.3.1
ipython>=3.0.0
h5py>=2.2.0
leveldb>=0.191
networkx>=1.8.1
nose>=1.3.0
pandas>=0.12.0
python-dateutil>=1.4,<2
protobuf>=2.5.0
python-gflags>=2.0
pyyaml>=3.10
Pillow>=2.3.0
six>=1.1.0
