# Supplementary material for: An Advanced Deep Learning Approach for Ki-67 Stained Hotspot Detection and Proliferation Rate Scoring for Prognostic Evaluation of Breast Cancer
Source: Sci Rep. 2017 Jun 12;7:3213. doi: 10.1038/s41598-017-03405-5 (PMC5468356; doi:10.1038/s41598-017-03405-5)
Supplement: Supplementary file 2 — Supplementary source code [file 41598_2017_3405_MOESM2_ESM.zip › caffe/python/train.py]

#!/usr/bin/env python
"""
Trains a model using one or more GPUs.
"""
from multiprocessing import Process

import caffe


def train(
        solver,  # solver proto definition
        snapshot,  # solver snapshot to restore
        gpus,  # list of device ids
        timing=False,  # show timing info for compute and communications
):
    # NCCL uses a uid to identify a session
    uid = caffe.NCCL.new_uid()

    caffe.init_log()
    caffe.log('Using devices %s' % str(gpus))

    procs = []
    for rank in range(len(gpus)):
        p = Process(target=solve,
                    args=(solver, snapshot, gpus, timing, uid, rank))
        p.daemon = True
        p.start()
        procs.append(p)
    for p in procs:
        p.join()


def time(solver, nccl):
    fprop = []
    bprop = []
    total = caffe.Timer()
    allrd = caffe.Timer()
    for _ in range(len(solver.net.layers)):
        fprop.append(caffe.Timer())
        bprop.append(caffe.Timer())
    display = solver.param.display

    def show_time():
        if solver.iter % display == 0:
            s = '\n'
            for i in range(len(solver.net.layers)):
                s += 'forw %3d %8s ' % (i, solver.net._layer_names[i])
                s += ': %.2f\n' % fprop[i].ms
            for i in range(len(solver.net.layers) - 1, -1, -1):
                s += 'back %3d %8s ' % (i, solver.net._layer_names[i])
                s += ': %.2f\n' % bprop[i].ms
            s += 'solver total: %.2f\n' % total.ms
            s += 'allreduce: %.2f\n' % allrd.ms
            caffe.log(s)

    solver.net.before_forward(lambda layer: fprop[layer].start())
    solver.net.after_forward(lambda layer: fprop[layer].stop())
    solver.net.before_backward(lambda layer: bprop[layer].start())
    solver.net.after_backward(lambda layer: bprop[layer].stop())
    solver.add_callback(lambda: total.start(), lambda: (total.stop(), allrd.start()))
    solver.add_callback(nccl)
    solver.add_callback(lambda: '', lambda: (allrd.stop(), show_time()))


def solve(proto, snapshot, gpus, timing, uid, rank):
    caffe.set_mode_gpu()
    caffe.set_device(gpus[rank])
    caffe.set_solver_count(len(gpus))
    caffe.set_solver_rank(rank)
    caffe.set_multiprocess(True)

    solver = caffe.SGDSolver(proto)
    if snapshot and len(snapshot) != 0:
        solver.restore(snapshot)

    nccl = caffe.NCCL(solver, uid)
    nccl.bcast()

    if timing and rank == 0:
        time(solver, nccl)
    else:
        solver.add_callback(nccl)

    if solver.param.layer_wise_reduce:
        solver.net.after_backward(nccl)
    solver.step(solver.param.max_iter)


if __name__ == '__main__':
    import argparse
    parser = argparse.ArgumentParser()

    parser.add_argument("--solver", required=True, help="Solver proto definition.")
    parser.add_argument("--snapshot", help="Solver snapshot to restore.")
    parser.add_argument("--gpus", type=int, nargs='+', default=[0],
                        help="List of device ids.")
    parser.add_argument("--timing", action='store_true', help="Show timing info.")
    args = parser.parse_args()

    train(args.solver, args.snapshot, args.gpus, args.timing)
