# Supplementary material for: An Advanced Deep Learning Approach for Ki-67 Stained Hotspot Detection and Proliferation Rate Scoring for Prognostic Evaluation of Breast Cancer
Source: Sci Rep. 2017 Jun 12;7:3213. doi: 10.1038/s41598-017-03405-5 (PMC5468356; doi:10.1038/s41598-017-03405-5)
Supplement: Supplementary file 2 — Supplementary source code [file 41598_2017_3405_MOESM2_ESM.zip › caffe/scripts/build_docs.sh]

#!/bin/bash
# Build documentation for display in web browser.

PORT=${1:-4000}

echo "usage: build_docs.sh [port]"

# Find the docs dir, no matter where the script is called
ROOT_DIR="$( cd "$(dirname "$0")"/.. ; pwd -P )"
cd $ROOT_DIR

# Gather docs.
scripts/gather_examples.sh

# Split caffe.proto for inclusion by layer catalogue.
scripts/split_caffe_proto.py

# Generate developer docs.
make docs

# Display docs using web server.
cd docs
jekyll serve -w -s . -d _site --port=$PORT
